# Supplementary material for: A survey of the Porrhoclubiona Lohmander, 1944 from Central Asia (Araneae, Clubiondae)
Source: Zookeys. 2018 Dec 4;(802):19–38. doi: 10.3897/zookeys.802.30236 (PMC6290047; doi:10.3897/zookeys.802.30236)
Supplement: XML Treatment for Clubiona [file zookeys.802.30236-treatment1.xml]

<!DOCTYPE tp:taxon-treatment
  PUBLIC "-//TaxonX//DTD Taxonomic Treatment Publishing DTD v0 20100105//EN" "tax-treatment-NSO.dtd">
<tp:taxon-treatment xmlns:tp="http://www.plazi.org/taxpub"><tp:treatment-meta><kwd-group><label>Taxon classification</label><kwd><named-content xmlns:xlink="http://www.w3.org/1999/xlink" content-type="kingdom">Animalia</named-content></kwd><kwd><named-content xmlns:xlink="http://www.w3.org/1999/xlink" content-type="order">Araneae</named-content></kwd><kwd><named-content xmlns:xlink="http://www.w3.org/1999/xlink" content-type="family">Clubionidae</named-content></kwd></kwd-group><mixed-citation publication-type="journal"><person-group><name><surname>Marusik</surname><given-names>Yuri M.</given-names></name><name><surname>Omelko</surname><given-names>Mikhail M.</given-names></name></person-group><article-title>A survey of the <italic><tp:taxon-name><tp:taxon-name-part taxon-name-part-type="genus" reg="Porrhoclubiona">Porrhoclubiona</tp:taxon-name-part></tp:taxon-name></italic> Lohmander, 1944 from Central Asia (<tp:taxon-name><tp:taxon-name-part taxon-name-part-type="order">Araneae</tp:taxon-name-part></tp:taxon-name>, Clubiondae)</article-title><source>Zookeys</source><day>4</day><month>12</month><year>2018</year><volume>2018</volume><issue>802</issue><fpage>19</fpage><lpage>38</lpage><pub-id pub-id-type="doi">10.3897/zookeys.802.30236</pub-id></mixed-citation></tp:treatment-meta><tp:nomenclature><tp:taxon-name>
            <tp:taxon-name-part taxon-name-part-type="genus" reg="Clubiona">Clubiona</tp:taxon-name-part>
          </tp:taxon-name><tp:taxon-authority>Latreille, 1804</tp:taxon-authority><tp:nomenclature-citation-list><tp:nomenclature-citation><tp:taxon-name>
                <tp:taxon-name-part taxon-name-part-type="genus" reg="Clubiona">Clubiona</tp:taxon-name-part>
              </tp:taxon-name><comment>Latreille, 1804: 134 (type <tp:taxon-name><tp:taxon-name-part taxon-name-part-type="genus" reg="Araneus">Araneus</tp:taxon-name-part><tp:taxon-name-part taxon-name-part-type="species" reg="pallidulus">pallidulus</tp:taxon-name-part></tp:taxon-name> Clerck, 1757).</comment></tp:nomenclature-citation><tp:nomenclature-citation><tp:taxon-name>
                <tp:taxon-name-part taxon-name-part-type="genus" reg="Hirtia">Hirtia</tp:taxon-name-part>
              </tp:taxon-name><comment>Thorell, 1881: 222 (type <tp:taxon-name><tp:taxon-name-part taxon-name-part-type="genus" reg="Hirtia">H.</tp:taxon-name-part><tp:taxon-name-part taxon-name-part-type="species" reg="hatamensis">hatamensis</tp:taxon-name-part></tp:taxon-name> Thorell, 1891).</comment></tp:nomenclature-citation><tp:nomenclature-citation><tp:taxon-name>
                <tp:taxon-name-part taxon-name-part-type="genus" reg="Atalia">Atalia</tp:taxon-name-part>
              </tp:taxon-name><comment>Thorell, 1887: 54 (type <tp:taxon-name><tp:taxon-name-part taxon-name-part-type="genus" reg="Atalia">A.</tp:taxon-name-part><tp:taxon-name-part taxon-name-part-type="species" reg="concinna">concinna</tp:taxon-name-part></tp:taxon-name> Thorell, 1887).</comment></tp:nomenclature-citation><tp:nomenclature-citation><tp:taxon-name>
                <tp:taxon-name-part taxon-name-part-type="genus" reg="Tolophus">Tolophus</tp:taxon-name-part>
              </tp:taxon-name><comment>Thorell, 1891: 26 (type <tp:taxon-name><tp:taxon-name-part taxon-name-part-type="genus" reg="Tolophus">T.</tp:taxon-name-part><tp:taxon-name-part taxon-name-part-type="species" reg="submaculatus">submaculatus</tp:taxon-name-part></tp:taxon-name> Thorell, 1891).</comment></tp:nomenclature-citation><tp:nomenclature-citation><tp:taxon-name>
                <tp:taxon-name-part taxon-name-part-type="genus" reg="Paraclubiona">Paraclubiona</tp:taxon-name-part>
              </tp:taxon-name><comment>Lohmander, 1944: 19 (type <tp:taxon-name><tp:taxon-name-part taxon-name-part-type="genus" reg="Aranea">Aranea</tp:taxon-name-part><tp:taxon-name-part taxon-name-part-type="species" reg="corticalis">corticalis</tp:taxon-name-part></tp:taxon-name> (Walckenaer, 1802).</comment></tp:nomenclature-citation><tp:nomenclature-citation><tp:taxon-name>
                <tp:taxon-name-part taxon-name-part-type="genus" reg="Microclubiona">Microclubiona</tp:taxon-name-part>
              </tp:taxon-name><comment>Lohmander, 1944: 20 (type <tp:taxon-name><tp:taxon-name-part taxon-name-part-type="genus" reg="Clubiona">C.</tp:taxon-name-part><tp:taxon-name-part taxon-name-part-type="species" reg="trivialis">trivialis</tp:taxon-name-part></tp:taxon-name> C.L. Koch, 1834).</comment></tp:nomenclature-citation><tp:nomenclature-citation><tp:taxon-name>
                <tp:taxon-name-part taxon-name-part-type="genus" reg="Porrhoclubiona">Porrhoclubiona</tp:taxon-name-part>
              </tp:taxon-name><comment>Lohmander, 1944: 20 (subgenus of <tp:taxon-name><tp:taxon-name-part taxon-name-part-type="genus" reg="Microclubiona">Microclubiona</tp:taxon-name-part></tp:taxon-name>, type <tp:taxon-name><tp:taxon-name-part taxon-name-part-type="genus" reg="Clubiona">C.</tp:taxon-name-part><tp:taxon-name-part taxon-name-part-type="species" reg="clandestina">clandestina</tp:taxon-name-part></tp:taxon-name> Menge, 1873 (= <tp:taxon-name><tp:taxon-name-part taxon-name-part-type="genus" reg="Clubiona">C.</tp:taxon-name-part><tp:taxon-name-part taxon-name-part-type="species" reg="genevensis">genevensis</tp:taxon-name-part></tp:taxon-name> L. Koch, 1866).</comment></tp:nomenclature-citation><tp:nomenclature-citation><tp:taxon-name>
                <tp:taxon-name-part taxon-name-part-type="genus" reg="Hyloclubiona">Hyloclubiona</tp:taxon-name-part>
              </tp:taxon-name><comment>Lohmander, 1944: 20 (subgenus of <tp:taxon-name><tp:taxon-name-part taxon-name-part-type="genus" reg="Microclubiona">Microclubiona</tp:taxon-name-part></tp:taxon-name>, type <tp:taxon-name><tp:taxon-name-part taxon-name-part-type="genus" reg="Clubiona">C.</tp:taxon-name-part><tp:taxon-name-part taxon-name-part-type="species" reg="comta">comta</tp:taxon-name-part></tp:taxon-name> C.L. Koch, 1839).</comment></tp:nomenclature-citation><tp:nomenclature-citation><tp:taxon-name>
                <tp:taxon-name-part taxon-name-part-type="genus" reg="Heteroclubiona">Heteroclubiona</tp:taxon-name-part>
              </tp:taxon-name><comment>Lohmander, 1944: 20 (subgenus of <tp:taxon-name><tp:taxon-name-part taxon-name-part-type="genus" reg="Clubiona">Clubiona</tp:taxon-name-part></tp:taxon-name>, type <tp:taxon-name><tp:taxon-name-part taxon-name-part-type="genus" reg="Clubiona">C.</tp:taxon-name-part><tp:taxon-name-part taxon-name-part-type="species" reg="terrestris">terrestris</tp:taxon-name-part></tp:taxon-name> Westring, 1851).</comment></tp:nomenclature-citation><tp:nomenclature-citation><tp:taxon-name>
                <tp:taxon-name-part taxon-name-part-type="genus" reg="Epiclubiona">Epiclubiona</tp:taxon-name-part>
              </tp:taxon-name><comment>Lohmander, 1944: 20 (subgenus of <tp:taxon-name><tp:taxon-name-part taxon-name-part-type="genus" reg="Clubiona">Clubiona</tp:taxon-name-part></tp:taxon-name>, type <tp:taxon-name><tp:taxon-name-part taxon-name-part-type="genus" reg="Clubiona">C.</tp:taxon-name-part><tp:taxon-name-part taxon-name-part-type="species" reg="neglecta">neglecta</tp:taxon-name-part></tp:taxon-name> O. Pickard-Cambridge, 1862, not <tp:taxon-name><tp:taxon-name-part taxon-name-part-type="genus" reg="Clubiona">C.</tp:taxon-name-part><tp:taxon-name-part taxon-name-part-type="species" reg="similis">similis</tp:taxon-name-part></tp:taxon-name> L. Koch, 1866 as indicated by <xref ref-type="bibr" rid="B25">Wunderlich 2011</xref>).</comment></tp:nomenclature-citation><tp:nomenclature-citation><tp:taxon-name>
                <tp:taxon-name-part taxon-name-part-type="genus" reg="Euryclubiona">Euryclubiona</tp:taxon-name-part>
              </tp:taxon-name><comment>Lohmander, 1944: 21 (subgenus of <tp:taxon-name><tp:taxon-name-part taxon-name-part-type="genus" reg="Clubiona">Clubiona</tp:taxon-name-part></tp:taxon-name>, type <tp:taxon-name><tp:taxon-name-part taxon-name-part-type="genus" reg="Clubiona">C.</tp:taxon-name-part><tp:taxon-name-part taxon-name-part-type="species" reg="subsultans">subsultans</tp:taxon-name-part></tp:taxon-name> Thorell, 1875).</comment></tp:nomenclature-citation><tp:nomenclature-citation><tp:taxon-name>
                <tp:taxon-name-part taxon-name-part-type="genus" reg="Gauroclubiona">Gauroclubiona</tp:taxon-name-part>
              </tp:taxon-name><comment>Lohmander, 1944: 21 (subgenus of <tp:taxon-name><tp:taxon-name-part taxon-name-part-type="genus" reg="Clubiona">Clubiona</tp:taxon-name-part></tp:taxon-name>, type <tp:taxon-name><tp:taxon-name-part taxon-name-part-type="genus" reg="Clubiona">C.</tp:taxon-name-part><tp:taxon-name-part taxon-name-part-type="species" reg="coerulescens">coerulescens</tp:taxon-name-part></tp:taxon-name> L. Koch, 1867).</comment></tp:nomenclature-citation><tp:nomenclature-citation><tp:taxon-name>
                <tp:taxon-name-part taxon-name-part-type="genus" reg="Bucliona">Bucliona</tp:taxon-name-part>
              </tp:taxon-name><comment>Benoit, 1977: 68 (type <tp:taxon-name><tp:taxon-name-part taxon-name-part-type="genus" reg="Clubiona">Clubiona</tp:taxon-name-part><tp:taxon-name-part taxon-name-part-type="species" reg="dubia">dubia</tp:taxon-name-part></tp:taxon-name> O. Pickard-Cambridge, 1869).</comment></tp:nomenclature-citation><tp:nomenclature-citation><tp:taxon-name>
                <tp:taxon-name-part taxon-name-part-type="genus" reg="Japoniona">Japoniona</tp:taxon-name-part>
              </tp:taxon-name><comment>Mikhailov, 1990: 143 (<tp:taxon-name><tp:taxon-name-part taxon-name-part-type="genus" reg="Clubiona">C.</tp:taxon-name-part><tp:taxon-name-part taxon-name-part-type="species" reg="japonica">japonica</tp:taxon-name-part></tp:taxon-name> L. Koch, 1878).</comment></tp:nomenclature-citation><tp:nomenclature-citation><tp:taxon-name>
                <tp:taxon-name-part taxon-name-part-type="genus" reg="Bicluona">Bicluona</tp:taxon-name-part>
              </tp:taxon-name><comment>Mikhailov, 1994: 52 (subgenus of <tp:taxon-name><tp:taxon-name-part taxon-name-part-type="genus" reg="Clubiona">Clubiona</tp:taxon-name-part></tp:taxon-name>, <tp:taxon-name><tp:taxon-name-part taxon-name-part-type="genus" reg="Liocranum">Liocranum</tp:taxon-name-part><tp:taxon-name-part taxon-name-part-type="species" reg="jucundum">jucundum</tp:taxon-name-part></tp:taxon-name> Karsch, 1879).</comment></tp:nomenclature-citation><tp:nomenclature-citation><tp:taxon-name>
                <tp:taxon-name-part taxon-name-part-type="genus" reg="Marmorclubiona">Marmorclubiona</tp:taxon-name-part>
              </tp:taxon-name><comment>Wunderlich, 2011: 136 (type <tp:taxon-name><tp:taxon-name-part taxon-name-part-type="genus" reg="Clubiona">C.</tp:taxon-name-part><tp:taxon-name-part taxon-name-part-type="species" reg="marmorata">marmorata</tp:taxon-name-part></tp:taxon-name> L. Koch, 1866).</comment></tp:nomenclature-citation><tp:nomenclature-citation><tp:taxon-name>
                <tp:taxon-name-part taxon-name-part-type="genus" reg="Breviclubiona">Breviclubiona</tp:taxon-name-part>
              </tp:taxon-name><comment>Wunderlich, 2011: 139 (type <tp:taxon-name><tp:taxon-name-part taxon-name-part-type="genus" reg="Clubiona">C.</tp:taxon-name-part><tp:taxon-name-part taxon-name-part-type="species" reg="brevipes">brevipes</tp:taxon-name-part></tp:taxon-name> Blackwall, 1841).</comment></tp:nomenclature-citation><tp:nomenclature-citation><tp:taxon-name>
                <tp:taxon-name-part taxon-name-part-type="genus" reg="Anaclubiona">Anaclubiona</tp:taxon-name-part>
              </tp:taxon-name><comment>Ono, 2010: 4 (type <tp:taxon-name><tp:taxon-name-part taxon-name-part-type="genus" reg="Clubiona">C.</tp:taxon-name-part><tp:taxon-name-part taxon-name-part-type="species" reg="zilla">zilla</tp:taxon-name-part></tp:taxon-name> Dönitz &amp; Strand, 1906).</comment></tp:nomenclature-citation></tp:nomenclature-citation-list></tp:nomenclature><tp:treatment-sec sec-type="notes" id="SECID0EMZAE"><title>Note.</title><p>Above we have listed all names that are currently considered synonyms of <italic><tp:taxon-name><tp:taxon-name-part taxon-name-part-type="genus" reg="Clubiona">Clubiona</tp:taxon-name-part></tp:taxon-name></italic>. Most are missing from the WCS (2018), but almost all are listed in <xref ref-type="bibr" rid="B25">Wunderlich (2011)</xref> and in <xref ref-type="bibr" rid="B16">Mikhailov (2012)</xref>. One name is lacking in all three aforementioned publications, <italic><tp:taxon-name><tp:taxon-name-part taxon-name-part-type="genus" reg="Hirtia">Hirtia</tp:taxon-name-part></tp:taxon-name></italic>. Because many genus group names correspond to the species groups <!--PageBreak-->and very distinct from <italic><tp:taxon-name><tp:taxon-name-part taxon-name-part-type="genus" reg="Clubiona">Clubiona</tp:taxon-name-part></tp:taxon-name></italic> s. str., and <italic><tp:taxon-name><tp:taxon-name-part taxon-name-part-type="genus" reg="Clubiona">Clubiona</tp:taxon-name-part></tp:taxon-name></italic> is one of the largest genera of spiders, most of the genus group names can be considered separate genera (if they are not junior synonyms). Notably, <xref ref-type="bibr" rid="B25">Wunderlich (2011)</xref> suggested to resurrect all genus group names in <italic><tp:taxon-name><tp:taxon-name-part taxon-name-part-type="genus" reg="Clubiona">Clubiona</tp:taxon-name-part></tp:taxon-name></italic>, describing several genera and three family group names, two for recent species, <tp:taxon-name><tp:taxon-name-part taxon-name-part-type="tribe">Microclubionini</tp:taxon-name-part></tp:taxon-name> Wunderlich, 2011 and <tp:taxon-name><tp:taxon-name-part taxon-name-part-type="tribe"><tp:taxon-name-part taxon-name-part-type="subfamily">Eodotinae</tp:taxon-name-part></tp:taxon-name-part></tp:taxon-name> Wunderlich, 2011, and one for the fossil genus <italic><tp:taxon-name><tp:taxon-name-part taxon-name-part-type="genus" reg="Eodoter">Eodoter</tp:taxon-name-part></tp:taxon-name></italic> Petrunkevitch, 1858 (<tp:taxon-name>Eodotinae</tp:taxon-name> Wunderlich, 2011). <xref ref-type="bibr" rid="B16">Mikhailov (2012)</xref> synonymised all genera listed above with <italic><tp:taxon-name><tp:taxon-name-part taxon-name-part-type="genus" reg="Clubiona">Clubiona</tp:taxon-name-part></tp:taxon-name></italic>.</p><p>The <italic><tp:taxon-name><tp:taxon-name-part taxon-name-part-type="genus" reg="Clubiona">Clubiona</tp:taxon-name-part><tp:taxon-name-part taxon-name-part-type="species" reg="genevensis">genevensis</tp:taxon-name-part></tp:taxon-name></italic>-group fits Lohmander’s <italic><tp:taxon-name><tp:taxon-name-part taxon-name-part-type="genus" reg="Porrhoclubiona">Porrhoclubiona</tp:taxon-name-part></tp:taxon-name></italic> Lohmander, 1944 with the type species <italic><tp:taxon-name><tp:taxon-name-part taxon-name-part-type="genus" reg="Clubiona">C.</tp:taxon-name-part><tp:taxon-name-part taxon-name-part-type="species" reg="genevensis">genevensis</tp:taxon-name-part></tp:taxon-name></italic>. <xref ref-type="bibr" rid="B25">Wunderlich (2011)</xref> considers <italic><tp:taxon-name><tp:taxon-name-part taxon-name-part-type="genus" reg="Porrhoclubiona">Porrhoclubiona</tp:taxon-name-part></tp:taxon-name></italic> as separate genus in <tp:taxon-name><tp:taxon-name-part taxon-name-part-type="tribe">Microclubionini</tp:taxon-name-part></tp:taxon-name>. Here we follow Wunderlich’s subdivision of <italic><tp:taxon-name><tp:taxon-name-part taxon-name-part-type="genus" reg="Clubiona">Clubiona</tp:taxon-name-part></tp:taxon-name></italic> sensu lato.</p></tp:treatment-sec><tp:treatment-sec sec-type="comments" id="SECID0ECCAG"><title>Comments.</title><p>While trying to rediagnose <italic><tp:taxon-name><tp:taxon-name-part taxon-name-part-type="genus" reg="Porrhoclubiona">Porrhoclubiona</tp:taxon-name-part></tp:taxon-name></italic> we noticed a peculiar modification of leg I and II in females: they have a kind of scopula (Figs <xref ref-type="fig" rid="F2">2d</xref>, <xref ref-type="fig" rid="F3">3a</xref>). A similar modification was documented for <italic><tp:taxon-name><tp:taxon-name-part taxon-name-part-type="genus" reg="Clubiona">Clubiona</tp:taxon-name-part><tp:taxon-name-part taxon-name-part-type="species" reg="comta">comta</tp:taxon-name-part></tp:taxon-name></italic> C.L. Koch, 1839 (= <italic><tp:taxon-name><tp:taxon-name-part taxon-name-part-type="genus" reg="Hyloclubiona">Hyloclubiona</tp:taxon-name-part><tp:taxon-name-part taxon-name-part-type="species" reg="comta">c.</tp:taxon-name-part></tp:taxon-name></italic>) by <xref ref-type="bibr" rid="B10">Marusik and Kunt (2010)</xref>. We thought that it was a diagnostic character for two related genera, but checking <italic><tp:taxon-name><tp:taxon-name-part taxon-name-part-type="genus" reg="Clubiona">Clubiona</tp:taxon-name-part><tp:taxon-name-part taxon-name-part-type="species" reg="pallidula">pallidula</tp:taxon-name-part></tp:taxon-name></italic>, the generotype (Fig. <xref ref-type="fig" rid="F2">2e</xref>) and some other species revealed that this character is present in many species of <italic><tp:taxon-name><tp:taxon-name-part taxon-name-part-type="genus" reg="Clubiona">Clubiona</tp:taxon-name-part></tp:taxon-name></italic> s. l. Locket &amp; Millidge (1951: 125) mentioned scopulae on legs I and II present in all British <italic><tp:taxon-name><tp:taxon-name-part taxon-name-part-type="genus" reg="Clubiona">Clubiona</tp:taxon-name-part></tp:taxon-name></italic>, that it was well developed only in females and can be reduced to a single row in a smaller species. <xref ref-type="bibr" rid="B4">Deeleman-Reinhold (2001)</xref> also reported the presence of scopulae in the <italic><tp:taxon-name><tp:taxon-name-part taxon-name-part-type="genus" reg="Clubiona">Clubiona</tp:taxon-name-part><tp:taxon-name-part taxon-name-part-type="species" reg="pteronetoides">pteronetoides</tp:taxon-name-part></tp:taxon-name></italic>-group without specifying in which sexes.</p><p>Light microscopy (Fig. <xref ref-type="fig" rid="F2">2d, e</xref>) indicated that the modified setae cannot be considered as scopula. They are absent ventrally on the tarsus-tibia but located ventro-laterally and additionally are adpressed and not erect. SEM microscopy reveals that that “setae” in “scopula” are movable spines and have locking mechanisms (<italic>Lm</italic>), at least on the metatarsi and tibiae (Fig. <xref ref-type="fig" rid="F3">3e</xref>). A locking spine mechanism is known in several unrelated groups of spiders like <tp:taxon-name><tp:taxon-name-part taxon-name-part-type="family">Oonopidae</tp:taxon-name-part></tp:taxon-name>, <tp:taxon-name><tp:taxon-name-part taxon-name-part-type="family">Corinnidae</tp:taxon-name-part></tp:taxon-name>, <tp:taxon-name><tp:taxon-name-part taxon-name-part-type="family">Phrurolithidae</tp:taxon-name-part></tp:taxon-name>, etc. (cf. <xref ref-type="bibr" rid="B11">Marusik et al. 2013</xref>: figs 7–10). In that groups, the locking mechanism is present in both sexes and such as ventral paired spines only. These spines are long, and when erect act as a catching basket for prey capture. The function of such spines arranged in 3–4 rows on each side of the segment is unclear.</p></tp:treatment-sec><tp:treatment-sec><!--Section generated to contain objects referenced in tp:taxon-treatment.--><fig id="F2" position="float" orientation="portrait"><label>Figure 2.</label><caption><p>Somatic characters of <italic><tp:taxon-name><tp:taxon-name-part taxon-name-part-type="genus" reg="Porrhoclubiona">Porrhoclubiona</tp:taxon-name-part><tp:taxon-name-part taxon-name-part-type="species" reg="bosmansi">bosmansi</tp:taxon-name-part></tp:taxon-name></italic> sp. n. (<bold>a–d, j</bold>) and <italic><tp:taxon-name><tp:taxon-name-part taxon-name-part-type="genus" reg="Clubiona">Clubiona</tp:taxon-name-part><tp:taxon-name-part taxon-name-part-type="species" reg="pallidula">pallidula</tp:taxon-name-part></tp:taxon-name></italic> (<bold>e, f–i</bold>). <bold>a, h</bold> anterior part of male prosoma, ventral, showing mouth parts <bold>b, f</bold> left male chelicera, mesal <bold>c, g</bold> left male chelicera, posterior <bold>e</bold> female tibia–tarsus I, prolateral <bold>d</bold> female leg I, prolateral <bold>i–j</bold> maxilla and labium, ventral.</p></caption><graphic xmlns:xlink="http://www.w3.org/1999/xlink" xlink:href="zookeys-802-019-g002.jpg" position="float" orientation="portrait" xlink:type="simple" id="oo_246668.jpg"/></fig><fig id="F3" position="float" orientation="portrait"><label>Figure 3.</label><caption><p>SEM micrographs of the female leg I of <italic><tp:taxon-name><tp:taxon-name-part taxon-name-part-type="genus" reg="Porrhoclubiona">Porrhoclubiona</tp:taxon-name-part><tp:taxon-name-part taxon-name-part-type="species" reg="bosmansi">bosmansi</tp:taxon-name-part></tp:taxon-name></italic> sp. n. <bold>a</bold> whole leg, prolateral <bold>b</bold> metatarsus, subventral <bold>c</bold> distal part of tarsus, lateral, showing tarsal organ <bold>d</bold> femur, showing bold areas and spine <bold>e</bold> tibia, showing spines with locking mechanism <bold>f</bold> tarsus, subventral, showing spines lacking locking mechanism <bold>g</bold> trichobothrium. Abbreviations: <italic>Ba</italic>–bald areas, <italic>Lm</italic>–locking mechanism, <italic>To</italic>–tarsal organ.</p></caption><graphic xmlns:xlink="http://www.w3.org/1999/xlink" xlink:href="zookeys-802-019-g003.jpg" position="float" orientation="portrait" xlink:type="simple" id="oo_246669.jpg"/></fig></tp:treatment-sec><ref-list><ref id="B25"><mixed-citation xmlns:xlink="http://www.w3.org/1999/xlink" xlink:type="simple"><person-group><name name-style="western"><surname>Wunderlich</surname><given-names>J</given-names></name></person-group> (<year>2011</year>) <article-title>Extant and fossil spiders (<tp:taxon-name><tp:taxon-name-part taxon-name-part-type="order">Araneae</tp:taxon-name-part></tp:taxon-name>).</article-title><source>Beiträge zur Araneologie</source><volume>6</volume>: <fpage>1</fpage>–<lpage>640</lpage>.</mixed-citation></ref><ref id="B16"><mixed-citation xmlns:xlink="http://www.w3.org/1999/xlink" xlink:type="simple"><person-group><name name-style="western"><surname>Mikhailov</surname><given-names>KG</given-names></name></person-group> (<year>2012</year>) <article-title>Reassessment of the spider genus <italic><tp:taxon-name><tp:taxon-name-part taxon-name-part-type="genus">Clubiona</tp:taxon-name-part></tp:taxon-name></italic> (<tp:taxon-name><tp:taxon-name-part taxon-name-part-type="genus">Aranei</tp:taxon-name-part></tp:taxon-name>, <tp:taxon-name><tp:taxon-name-part taxon-name-part-type="family">Clubionidae</tp:taxon-name-part></tp:taxon-name>).</article-title><source>Vestnik Zoologii</source><volume>46</volume>: <fpage>177</fpage>–<lpage>180</lpage>. <ext-link xlink:type="simple" ext-link-type="doi" xlink:href="10.2478/v10058-012-0015-z">https://doi.org/10.2478/v10058-012-0015-z</ext-link></mixed-citation></ref><ref id="B10"><mixed-citation xmlns:xlink="http://www.w3.org/1999/xlink" xlink:type="simple"><person-group><name name-style="western"><surname>Marusik</surname><given-names>YM</given-names></name><name name-style="western"><surname>Kunt</surname><given-names>KB</given-names></name></person-group> (<year>2010</year>) <article-title>Spiders (<tp:taxon-name><tp:taxon-name-part taxon-name-part-type="order">Araneae</tp:taxon-name-part></tp:taxon-name>) new to the fauna of Turkey. 4. New species records of <tp:taxon-name><tp:taxon-name-part taxon-name-part-type="family">Clubionidae</tp:taxon-name-part></tp:taxon-name>.</article-title><source>Turkish Journal of Arachnology</source><volume>3</volume>(<issue>1</issue>): <fpage>13</fpage>–<lpage>15</lpage>.</mixed-citation></ref><ref id="B4"><mixed-citation xmlns:xlink="http://www.w3.org/1999/xlink" xlink:type="simple"><person-group><name name-style="western"><surname>Deeleman-Reinhold</surname><given-names>CL</given-names></name></person-group> (<year>2001</year>) <source>Forest spiders of South East Asia: with a revision of the sac and ground spiders (<tp:taxon-name><tp:taxon-name-part taxon-name-part-type="order">Araneae</tp:taxon-name-part></tp:taxon-name>: <tp:taxon-name><tp:taxon-name-part taxon-name-part-type="family">Clubionidae</tp:taxon-name-part></tp:taxon-name>, <tp:taxon-name><tp:taxon-name-part taxon-name-part-type="family">Corinnidae</tp:taxon-name-part></tp:taxon-name>, <tp:taxon-name><tp:taxon-name-part taxon-name-part-type="family">Liocranidae</tp:taxon-name-part></tp:taxon-name>, <tp:taxon-name><tp:taxon-name-part taxon-name-part-type="family">Gnaphosidae</tp:taxon-name-part></tp:taxon-name>, <tp:taxon-name><tp:taxon-name-part taxon-name-part-type="family">Prodidomidae</tp:taxon-name-part></tp:taxon-name> and <tp:taxon-name><tp:taxon-name-part taxon-name-part-type="family">Trochanterriidae</tp:taxon-name-part></tp:taxon-name>).</source><publisher-name>Brill</publisher-name>, <publisher-loc>Leiden</publisher-loc>, <size units="page">591 pp</size>.</mixed-citation></ref><ref id="B11"><mixed-citation xmlns:xlink="http://www.w3.org/1999/xlink" xlink:type="simple"><person-group><name name-style="western"><surname>Marusik</surname><given-names>YM</given-names></name><name name-style="western"><surname>Özkütük</surname><given-names>RS</given-names></name><name name-style="western"><surname>Kunt</surname><given-names>KB</given-names></name></person-group> (<year>2013</year>) <article-title>On the identity and distribution of the poorly known spider <italic><tp:taxon-name><tp:taxon-name-part taxon-name-part-type="genus">Orthobula</tp:taxon-name-part><tp:taxon-name-part taxon-name-part-type="species">charitonovi</tp:taxon-name-part></tp:taxon-name></italic> (Mikhailov, 1986) (<tp:taxon-name><tp:taxon-name-part taxon-name-part-type="genus">Aranei</tp:taxon-name-part></tp:taxon-name>: <tp:taxon-name><tp:taxon-name-part taxon-name-part-type="family">Corinnidae</tp:taxon-name-part></tp:taxon-name>).</article-title><source><tp:taxon-name><tp:taxon-name-part taxon-name-part-type="phylum">Arthropoda</tp:taxon-name-part></tp:taxon-name> Selecta</source><volume>22</volume>: <fpage>157</fpage>–<lpage>162</lpage>.</mixed-citation></ref></ref-list></tp:taxon-treatment>
