# Supplementary material for: A survey of the Porrhoclubiona Lohmander, 1944 from Central Asia (Araneae, Clubiondae)
Source: Zookeys. 2018 Dec 4;(802):19–38. doi: 10.3897/zookeys.802.30236 (PMC6290047; doi:10.3897/zookeys.802.30236)
Supplement: XML Treatment for Porrhoclubiona [file zookeys.802.30236-treatment2.xml]

<!DOCTYPE tp:taxon-treatment
  PUBLIC "-//TaxonX//DTD Taxonomic Treatment Publishing DTD v0 20100105//EN" "tax-treatment-NSO.dtd">
<tp:taxon-treatment xmlns:tp="http://www.plazi.org/taxpub"><tp:treatment-meta><kwd-group><label>Taxon classification</label><kwd><named-content xmlns:xlink="http://www.w3.org/1999/xlink" content-type="kingdom">Animalia</named-content></kwd><kwd><named-content xmlns:xlink="http://www.w3.org/1999/xlink" content-type="order">Araneae</named-content></kwd><kwd><named-content xmlns:xlink="http://www.w3.org/1999/xlink" content-type="family">Clubionidae</named-content></kwd></kwd-group><mixed-citation publication-type="journal"><person-group><name><surname>Marusik</surname><given-names>Yuri M.</given-names></name><name><surname>Omelko</surname><given-names>Mikhail M.</given-names></name></person-group><article-title>A survey of the <italic><tp:taxon-name><tp:taxon-name-part taxon-name-part-type="genus" reg="Porrhoclubiona">Porrhoclubiona</tp:taxon-name-part></tp:taxon-name></italic> Lohmander, 1944 from Central Asia (<tp:taxon-name><tp:taxon-name-part taxon-name-part-type="order">Araneae</tp:taxon-name-part></tp:taxon-name>, Clubiondae)</article-title><source>Zookeys</source><day>4</day><month>12</month><year>2018</year><volume>2018</volume><issue>802</issue><fpage>19</fpage><lpage>38</lpage><pub-id pub-id-type="doi">10.3897/zookeys.802.30236</pub-id></mixed-citation></tp:treatment-meta><tp:nomenclature><tp:taxon-name>
            <tp:taxon-name-part taxon-name-part-type="genus" reg="Porrhoclubiona">Porrhoclubiona</tp:taxon-name-part>
          </tp:taxon-name><tp:taxon-authority>Lohmander, 1944</tp:taxon-authority><tp:nomenclature-citation-list><tp:nomenclature-citation><tp:taxon-name>
                <tp:taxon-name-part taxon-name-part-type="genus" reg="Porrhoclubiona">Porrhoclubiona</tp:taxon-name-part>
              </tp:taxon-name><comment>Lohmander, 1944: 20 (subgenus of <tp:taxon-name><tp:taxon-name-part taxon-name-part-type="genus" reg="Microclubiona">Microclubiona</tp:taxon-name-part></tp:taxon-name>, type <tp:taxon-name><tp:taxon-name-part taxon-name-part-type="genus" reg="Clubiona">C.</tp:taxon-name-part><tp:taxon-name-part taxon-name-part-type="species" reg="clandestina">clandestina</tp:taxon-name-part></tp:taxon-name> Menge, 1873 (= <tp:taxon-name><tp:taxon-name-part taxon-name-part-type="genus" reg="Clubiona">C.</tp:taxon-name-part><tp:taxon-name-part taxon-name-part-type="species" reg="genevensis">genevensis</tp:taxon-name-part></tp:taxon-name> L. Koch, 1866).</comment></tp:nomenclature-citation><tp:nomenclature-citation><tp:taxon-name>
                <tp:taxon-name-part taxon-name-part-type="genus" reg="Porrhoclubiona">Porrhoclubiona</tp:taxon-name-part>
              </tp:taxon-name><comment>: <xref ref-type="bibr" rid="B19">Prószyński and Staręga 1971</xref>: 234; <xref ref-type="bibr" rid="B21">Sterghiu 1985</xref>: 54 (considered as subgenus).</comment></tp:nomenclature-citation><tp:nomenclature-citation><tp:taxon-name>
                <tp:taxon-name-part taxon-name-part-type="genus" reg="Porrhoclubiona">Porrhoclubiona</tp:taxon-name-part>
              </tp:taxon-name><comment>: <xref ref-type="bibr" rid="B25">Wunderlich 2011</xref>: 140 (considered as a genus).</comment></tp:nomenclature-citation><tp:nomenclature-citation><tp:taxon-name>
                <tp:taxon-name-part taxon-name-part-type="genus" reg="Clubiona">Clubiona</tp:taxon-name-part>
                <tp:taxon-name-part taxon-name-part-type="species" reg="genevensis">genevensis</tp:taxon-name-part>
              </tp:taxon-name><comment>-group: <xref ref-type="bibr" rid="B3">Bosmans et al. 2017</xref>: 2.</comment></tp:nomenclature-citation><tp:nomenclature-citation><tp:taxon-name>
                <tp:taxon-name-part taxon-name-part-type="genus" reg="Clubiona">Clubiona</tp:taxon-name-part>
                <tp:taxon-name-part taxon-name-part-type="species" reg="pteronetoides">pteronetoides</tp:taxon-name-part>
              </tp:taxon-name><comment>-group: <xref ref-type="bibr" rid="B4">Deeleman-Reinhold 2001</xref>: 96.</comment></tp:nomenclature-citation></tp:nomenclature-citation-list></tp:nomenclature><tp:treatment-sec sec-type="notes" id="SECID0EOOAG"><title>Note.</title><p>Above we listed only two of the most recent publications dealing with this species group.</p><!--PageBreak--></tp:treatment-sec><tp:treatment-sec sec-type="diagnosis" id="SECID0EUOAG"><title>Diagnosis.</title><p><italic><tp:taxon-name><tp:taxon-name-part taxon-name-part-type="genus" reg="Porrhoclubiona">Porrhoclubiona</tp:taxon-name-part></tp:taxon-name></italic> differs from all other clubionids by having modified setae on the cymbium (Figs <xref ref-type="fig" rid="F4">4a, c, d, f, g, i</xref>, <xref ref-type="fig" rid="F5">5a–c</xref> and <xref ref-type="bibr" rid="B3">Bosmans et al. 2017</xref>: figs 52–79), a retrolateral basal extension of the cymbium (called here a tutaculum, <italic>Tu</italic>, Figs <xref ref-type="fig" rid="F4">4a, c, d, f, g, i</xref>, <xref ref-type="fig" rid="F5">5g</xref> and <xref ref-type="bibr" rid="B3">Bosmans et al. 2017</xref>: figs 55, 59, 63, 67), a tegular groove (<italic>Tg</italic>) serving as a kind of conductor for the embolus (Figs <xref ref-type="fig" rid="F4">4b, c</xref> and <xref ref-type="bibr" rid="B3">Bosmans et al. 2017</xref>: figs 55, 59, 63, 67), the presence (Fig. <xref ref-type="fig" rid="F4">4h</xref>) of a prolateral tibial apophysis (<italic><abbrev xmlns:xlink="http://www.w3.org/1999/xlink" xlink:title="patella" id="ABBRID0EKRAG" xlink:type="simple">Pt</abbrev></italic>) which is lacking in other genera and strongly reduced, and posteriorly located subtegulum (<italic>St</italic>) (vs. large prolateral subtegulum in other genera). <italic><tp:taxon-name><tp:taxon-name-part taxon-name-part-type="genus" reg="Porrhoclubiona">Porrhoclubiona</tp:taxon-name-part></tp:taxon-name></italic> differs from <italic><tp:taxon-name><tp:taxon-name-part taxon-name-part-type="genus" reg="Clubiona">Clubiona</tp:taxon-name-part></tp:taxon-name></italic> s. str. by the smaller size, strongly protruding male chelicera (cf. Fig. <xref ref-type="fig" rid="F2">2b</xref> and Fig. <xref ref-type="fig" rid="F2">2f</xref>), shape of endites with a deep constriction (vs. unmodified endites, Fig. <xref ref-type="fig" rid="F2">2i, j</xref>), undivided short tibial apophysis of the male palp (vs. divided); brush of long modified setae on cymbium (vs. unmodified setae), filamentous embolus (vs. short, stick-like). Females of <italic><tp:taxon-name><tp:taxon-name-part taxon-name-part-type="genus" reg="Porrhoclubiona">Porrhoclubiona</tp:taxon-name-part></tp:taxon-name></italic> differ from these of <italic><tp:taxon-name><tp:taxon-name-part taxon-name-part-type="genus" reg="Clubiona">Clubiona</tp:taxon-name-part></tp:taxon-name></italic> by the shape of receptacles: round sclerotised (or primary, <italic>Sr</italic>) and round hyaline (or secondary, <italic>Hr</italic>) receptacles (vs. both pairs of receptacles elongate). Females of <italic><tp:taxon-name><tp:taxon-name-part taxon-name-part-type="genus" reg="Porrhoclubiona">Porrhoclubiona</tp:taxon-name-part></tp:taxon-name></italic> have no such distinct differences from other genera as males.</p></tp:treatment-sec><tp:treatment-sec sec-type="comments" id="SECID0ERUAG"><title>Comments.</title><p>Aside from those mentioned in the diagnosis, characters that separate <italic><tp:taxon-name><tp:taxon-name-part taxon-name-part-type="genus" reg="Porrhoclubiona">Porrhoclubiona</tp:taxon-name-part></tp:taxon-name></italic> from all other genera previously considered in <italic><tp:taxon-name><tp:taxon-name-part taxon-name-part-type="genus" reg="Clubiona">Clubiona</tp:taxon-name-part></tp:taxon-name></italic>, such as the presence of a patch/brush of modified setae on the cymbium, a cymbial extension that can be considered a tutaculum (<italic>Tu</italic>) and a tegular groove (<italic>Tg</italic>) serving as a conductor, a simple retrolateral tibial apophysis, and the presence of a prolateral apophysis, a few more characters should be mentioned. The two genera differ by spination of leg I: <italic><tp:taxon-name><tp:taxon-name-part taxon-name-part-type="genus" reg="Porrhoclubiona">Porrhoclubiona</tp:taxon-name-part></tp:taxon-name></italic> is lacking metatarsal spines which are present in <italic><tp:taxon-name><tp:taxon-name-part taxon-name-part-type="genus" reg="Clubiona">Clubiona</tp:taxon-name-part></tp:taxon-name></italic> and have fewer ventral tibial spines (cf. Fig. <xref ref-type="fig" rid="F2">2d</xref> and Fig. <xref ref-type="fig" rid="F2">2e</xref>). <italic><tp:taxon-name><tp:taxon-name-part taxon-name-part-type="genus" reg="Porrhoclubiona">Porrhoclubiona</tp:taxon-name-part></tp:taxon-name></italic> has better developed “scopula”, which stretch along the entirety of tibia I, while in <italic><tp:taxon-name><tp:taxon-name-part taxon-name-part-type="genus" reg="Clubiona">Clubiona</tp:taxon-name-part></tp:taxon-name></italic> it occupies only the distal ½ of the tibia (cf. Fig. <xref ref-type="fig" rid="F2">2d</xref> and Fig. <xref ref-type="fig" rid="F2">2e</xref>).</p><p>Although the retrolateral tibial apophysis of the male palp looks simple, from SEM figures it is rather broad (Fig. <xref ref-type="fig" rid="F5">5e</xref>) and the tip has a kind of filamentous extension (<italic>Fl</italic>). This tip can be long, like in <italic><tp:taxon-name><tp:taxon-name-part taxon-name-part-type="genus" reg="Porrhoclubiona">P.</tp:taxon-name-part><tp:taxon-name-part taxon-name-part-type="species" reg="vegeta">vegeta</tp:taxon-name-part></tp:taxon-name></italic> (<xref ref-type="bibr" rid="B3">Bosmans et al. 2017</xref>: fig. 65) or <italic><tp:taxon-name><tp:taxon-name-part taxon-name-part-type="genus" reg="Porrhoclubiona">P.</tp:taxon-name-part><tp:taxon-name-part taxon-name-part-type="species" reg="moradmandi">moradmandi</tp:taxon-name-part></tp:taxon-name></italic> sp. n. (Fig. <xref ref-type="fig" rid="F5">5e</xref>), or rather short like in <italic><tp:taxon-name><tp:taxon-name-part taxon-name-part-type="genus" reg="Porrhoclubiona">P.</tp:taxon-name-part><tp:taxon-name-part taxon-name-part-type="species" reg="bosmansi">bosmansi</tp:taxon-name-part></tp:taxon-name></italic> sp. n. or <italic><tp:taxon-name><tp:taxon-name-part taxon-name-part-type="genus" reg="Porrhoclubiona">P.</tp:taxon-name-part><tp:taxon-name-part taxon-name-part-type="species" reg="genevensis">genevensis</tp:taxon-name-part></tp:taxon-name></italic> (Figs <xref ref-type="fig" rid="F4">4c</xref>, <xref ref-type="fig" rid="F5">5f</xref>). Although the base of the embolus looks like one sclerite, in fact it is composed of two sclerites (Figs <xref ref-type="fig" rid="F4">4b, e, h</xref>, <xref ref-type="fig" rid="F9">9c, d</xref>, <xref ref-type="fig" rid="F10">10b</xref>’), heFl (<italic>Ts</italic>) and the base of the embolus (<italic>Eb</italic>).</p><p>Some species can be separated based on the proportions of the cymbial setae. <italic><tp:taxon-name><tp:taxon-name-part taxon-name-part-type="genus" reg="Porrhoclubiona">Porrhoclubiona</tp:taxon-name-part><tp:taxon-name-part taxon-name-part-type="species" reg="lecucaspis">lecucaspis</tp:taxon-name-part></tp:taxon-name></italic> has distinctly longer basal part of the setae (<italic>Sb</italic>) than <italic><tp:taxon-name><tp:taxon-name-part taxon-name-part-type="genus" reg="Porrhoclubiona">P.</tp:taxon-name-part><tp:taxon-name-part taxon-name-part-type="species" reg="moradmandi">moradmandi</tp:taxon-name-part></tp:taxon-name></italic> sp. n. and <italic><tp:taxon-name><tp:taxon-name-part taxon-name-part-type="genus" reg="Porrhoclubiona">P.</tp:taxon-name-part><tp:taxon-name-part taxon-name-part-type="species" reg="bosmansi">bosmansi</tp:taxon-name-part></tp:taxon-name></italic> sp. n. (cf. Fig. <xref ref-type="fig" rid="F5">5c</xref> and Fig. <xref ref-type="fig" rid="F5">5a, b</xref>, respectively).</p><p>The haematodocha in <italic><tp:taxon-name><tp:taxon-name-part taxon-name-part-type="genus" reg="Porrhoclubiona">Porrhoclubiona</tp:taxon-name-part></tp:taxon-name></italic> is rather large, but the subtegulum is strongly reduced and located posterior to the embolus base (Figs <xref ref-type="fig" rid="F4">4h</xref>, <xref ref-type="fig" rid="F6">6a, d</xref>, <xref ref-type="fig" rid="F7">7a, d</xref>); however, it is not large and or located prolaterally as in all other <italic><tp:taxon-name><tp:taxon-name-part taxon-name-part-type="genus" reg="Clubiona">Clubiona</tp:taxon-name-part></tp:taxon-name></italic> s. l. It appears that species in this genus can be separated by the shape of the sperm duct course and relative width of the sperm duct (cf. Fig. <xref ref-type="fig" rid="F9">9c</xref> and Fig. <xref ref-type="fig" rid="F9">9d</xref>).</p><p>While studying morphology of the <italic><tp:taxon-name><tp:taxon-name-part taxon-name-part-type="genus" reg="Porrhoclubiona">Porrhoclubiona</tp:taxon-name-part></tp:taxon-name></italic> with SEM, we found several notable characters:</p><p>– The femur has few bald areas (<italic>Ba</italic>), not covered with a transversal furrow as other parts of the cuticle (Fig. <xref ref-type="fig" rid="F3">3d</xref>). Such bald areas are known in several unrelated families.</p><!--PageBreak--><p>– The tarsal organ (<italic>To</italic>) in <italic><tp:taxon-name><tp:taxon-name-part taxon-name-part-type="genus" reg="Porrhoclubiona">Porrhoclubiona</tp:taxon-name-part></tp:taxon-name></italic> is (if we recognized it correctly) slit like (Fig. <xref ref-type="fig" rid="F3">3c</xref>).</p><p>– The trichobothrial base has five transversal ridges (Fig. <xref ref-type="fig" rid="F3">3g</xref>).</p><p>– <italic><tp:taxon-name><tp:taxon-name-part taxon-name-part-type="genus" reg="Porrhoclubiona">Porrhoclubiona</tp:taxon-name-part><tp:taxon-name-part taxon-name-part-type="species" reg="moradmandi">moradmandi</tp:taxon-name-part></tp:taxon-name></italic> sp. n. has modified short setae (<italic>Ms</italic>) on the cymbium (Fig. <xref ref-type="fig" rid="F5">5d</xref>) (may also be peculiarly broken setae).</p></tp:treatment-sec><tp:treatment-sec sec-type="Composition" id="SECID0E4CBG"><title>Composition.</title><p><xref ref-type="bibr" rid="B3">Bosmans et al. (2017)</xref> listed eight species belonging to the <italic><tp:taxon-name><tp:taxon-name-part taxon-name-part-type="genus" reg="Clubiona">Clubiona</tp:taxon-name-part><tp:taxon-name-part taxon-name-part-type="species" reg="genevensis">genevensis</tp:taxon-name-part></tp:taxon-name></italic>-group. We establish a new combination for all of them except the generotype <italic><tp:taxon-name><tp:taxon-name-part taxon-name-part-type="genus" reg="Porrhoclubiona">Porrhoclubiona</tp:taxon-name-part><tp:taxon-name-part taxon-name-part-type="species" reg="decora">decora</tp:taxon-name-part></tp:taxon-name></italic> (Blackwall, 1859), comb. n. (Madeira, Azores), <italic><tp:taxon-name><tp:taxon-name-part taxon-name-part-type="genus" reg="Porrhoclubiona">P.</tp:taxon-name-part><tp:taxon-name-part taxon-name-part-type="species" reg="diniensis">diniensis</tp:taxon-name-part></tp:taxon-name></italic> (Simon, 1878), comb. n. (western Mediterranean), <italic><tp:taxon-name><tp:taxon-name-part taxon-name-part-type="genus" reg="Porrhoclubiona">P.</tp:taxon-name-part><tp:taxon-name-part taxon-name-part-type="species" reg="genevensis">genevensis</tp:taxon-name-part></tp:taxon-name></italic> (L. Koch, 1866) (West Palaearctic?), <italic><tp:taxon-name><tp:taxon-name-part taxon-name-part-type="genus" reg="Porrhoclubiona">P.</tp:taxon-name-part><tp:taxon-name-part taxon-name-part-type="species" reg="leucaspis">leucaspis</tp:taxon-name-part></tp:taxon-name></italic> (Simon, 1932), comb. n. (western North Africa, Western Europe), <italic><tp:taxon-name><tp:taxon-name-part taxon-name-part-type="genus" reg="Porrhoclubiona">P.</tp:taxon-name-part><tp:taxon-name-part taxon-name-part-type="species" reg="minor">minor</tp:taxon-name-part></tp:taxon-name></italic> (Wunderlich, 1987), comb. n. (the Canaries), <italic><tp:taxon-name><tp:taxon-name-part taxon-name-part-type="genus" reg="Porrhoclubiona">P.</tp:taxon-name-part><tp:taxon-name-part taxon-name-part-type="species" reg="pseudominor">pseudominor</tp:taxon-name-part></tp:taxon-name></italic> (Wunderlich, 1987), comb. n. (the Canaries), <italic><tp:taxon-name><tp:taxon-name-part taxon-name-part-type="genus" reg="Porrhoclubiona">P.</tp:taxon-name-part><tp:taxon-name-part taxon-name-part-type="species" reg="vegeta">vegeta</tp:taxon-name-part></tp:taxon-name></italic> (Simon, 1918), comb. n. (Mediterranean or West Palaearctic) and <italic><tp:taxon-name><tp:taxon-name-part taxon-name-part-type="genus" reg="Porrhoclubiona">P.</tp:taxon-name-part><tp:taxon-name-part taxon-name-part-type="species" reg="wunderlichi">wunderlichi</tp:taxon-name-part></tp:taxon-name></italic> (Mikhailov, 1992), comb. n. (Mongolia). Two species assigned to this group by <xref ref-type="bibr" rid="B25">Wunderlich (2011)</xref> were overlooked by <xref ref-type="bibr" rid="B3">Bosmans et al. (2017)</xref>: <italic><tp:taxon-name><tp:taxon-name-part taxon-name-part-type="genus" reg="Porrhoclubiona">P.</tp:taxon-name-part><tp:taxon-name-part taxon-name-part-type="species" reg="pteronetoides">pteronetoides</tp:taxon-name-part></tp:taxon-name></italic> (Deeleman-Reinhold, 2001), comb. n. and <italic><tp:taxon-name><tp:taxon-name-part taxon-name-part-type="genus" reg="Porrhoclubiona">P.</tp:taxon-name-part><tp:taxon-name-part taxon-name-part-type="species" reg="viridula">viridula</tp:taxon-name-part></tp:taxon-name></italic> (Ono, 1989), comb. n. both from SE Asia. <xref ref-type="bibr" rid="B4">Deeleman-Reinhold (2001)</xref> considered these two species in a separate group, the <italic><tp:taxon-name><tp:taxon-name-part taxon-name-part-type="genus" reg="Clubiona">Clubiona</tp:taxon-name-part><tp:taxon-name-part taxon-name-part-type="species" reg="pteronetoides">pteronetoides</tp:taxon-name-part></tp:taxon-name></italic>-group. Males of <italic><tp:taxon-name><tp:taxon-name-part taxon-name-part-type="genus" reg="Porrhoclubiona">P.</tp:taxon-name-part><tp:taxon-name-part taxon-name-part-type="species" reg="pteronetoides">pteronetoides</tp:taxon-name-part></tp:taxon-name></italic> and <italic><tp:taxon-name><tp:taxon-name-part taxon-name-part-type="genus" reg="Porrhoclubiona">P.</tp:taxon-name-part><tp:taxon-name-part taxon-name-part-type="species" reg="viridula">viridula</tp:taxon-name-part></tp:taxon-name></italic> have dorsal abdominal scuta unknown in other species of the group, and possibly lack modified setae on the cymbium.</p><p>Aside from the species mentioned above, we consider three more species in this genus, <italic><tp:taxon-name><tp:taxon-name-part taxon-name-part-type="genus" reg="Porrhoclubiona">P.</tp:taxon-name-part><tp:taxon-name-part taxon-name-part-type="species" reg="laudata">laudata</tp:taxon-name-part></tp:taxon-name></italic> (O. Pickard-Cambridge, 1885), comb. n., ex. <italic><tp:taxon-name><tp:taxon-name-part taxon-name-part-type="genus" reg="Clubiona">Clubiona</tp:taxon-name-part></tp:taxon-name></italic> and two new species, <italic><tp:taxon-name><tp:taxon-name-part taxon-name-part-type="genus" reg="Porrhoclubiona">P.</tp:taxon-name-part><tp:taxon-name-part taxon-name-part-type="species" reg="bosmansi">bosmansi</tp:taxon-name-part></tp:taxon-name></italic> sp. n. and <italic><tp:taxon-name><tp:taxon-name-part taxon-name-part-type="genus" reg="Porrhoclubiona">P.</tp:taxon-name-part><tp:taxon-name-part taxon-name-part-type="species" reg="moradmandi">moradmandi</tp:taxon-name-part></tp:taxon-name></italic> sp. n.</p></tp:treatment-sec><tp:treatment-sec><!--Section generated to contain objects referenced in tp:taxon-treatment.--><fig id="F4" position="float" orientation="portrait"><label>Figure 4.</label><caption><p>SEM micrographs of the male palp of <italic><tp:taxon-name><tp:taxon-name-part taxon-name-part-type="genus" reg="Porrhoclubiona">Porrhoclubiona</tp:taxon-name-part><tp:taxon-name-part taxon-name-part-type="species" reg="bosmansi">bosmansi</tp:taxon-name-part></tp:taxon-name></italic> sp. n. (<bold>a–c</bold>), <italic><tp:taxon-name><tp:taxon-name-part taxon-name-part-type="genus" reg="Porrhoclubiona">P.</tp:taxon-name-part><tp:taxon-name-part taxon-name-part-type="species" reg="moradmandi">moradmandi</tp:taxon-name-part></tp:taxon-name></italic> sp. n. (<bold>d–f</bold>) and <italic><tp:taxon-name><tp:taxon-name-part taxon-name-part-type="genus" reg="Porrhoclubiona">P.</tp:taxon-name-part><tp:taxon-name-part taxon-name-part-type="species" reg="leucaspis">leucaspis</tp:taxon-name-part></tp:taxon-name></italic> (<bold>g–i</bold>). <bold>a, d, g</bold> retrolateral <bold>b, e</bold> retro-ventral h ventral <bold>c, i</bold> tibia and proximal part of bulb and cymbium; retrolateral <bold>f</bold> cymbium and part of tegulum, retrolateral. Abbreviations: <italic>At</italic>–anterior part of tegulum, <italic>Eb</italic>–base of embolus, <italic>Fl</italic>–filamentous extension, <italic><abbrev xmlns:xlink="http://www.w3.org/1999/xlink" xlink:title="patella" id="ABBRID0ELCCI" xlink:type="simple">Pt</abbrev></italic>–prolateral tibial apophysis, <italic>St</italic>–subtegulum, <italic>Tg</italic>–tegular groove, <italic>Ts</italic>–sclerotised part of tegulum, <italic>Tu</italic>–tutaculum.</p></caption><graphic xmlns:xlink="http://www.w3.org/1999/xlink" xlink:href="zookeys-802-019-g004.jpg" position="float" orientation="portrait" xlink:type="simple" id="oo_246670.jpg"/></fig><fig id="F5" position="float" orientation="portrait"><label>Figure 5.</label><caption><p>SEM micrographs of the male palp of <italic><tp:taxon-name><tp:taxon-name-part taxon-name-part-type="genus" reg="Porrhoclubiona">Porrhoclubiona</tp:taxon-name-part><tp:taxon-name-part taxon-name-part-type="species" reg="bosmansi">bosmansi</tp:taxon-name-part></tp:taxon-name></italic> sp. n. (<bold>a, g</bold>), <italic><tp:taxon-name><tp:taxon-name-part taxon-name-part-type="genus" reg="Porrhoclubiona">P.</tp:taxon-name-part><tp:taxon-name-part taxon-name-part-type="species" reg="moradmandi">moradmandi</tp:taxon-name-part></tp:taxon-name></italic> sp. n. (<bold>b, d, e</bold>) and <italic><tp:taxon-name><tp:taxon-name-part taxon-name-part-type="genus" reg="Porrhoclubiona">P.</tp:taxon-name-part><tp:taxon-name-part taxon-name-part-type="species" reg="leucaspis">leucaspis</tp:taxon-name-part></tp:taxon-name></italic> (<bold>c, f</bold>). <bold>a–c</bold> modified cymbial setae <bold>d</bold> proximal part of cymbium with modified short setae <bold>e–f</bold> tibial apophysis <bold>g</bold> basoretrolateral part of cymbium showing tutaculum and tegular groove. Abbreviations: <italic>Fl</italic>–filamentous extension, <italic>Ms</italic>–modified short setae, <italic>Sb</italic>–basal part of setae, <italic>Tg</italic>–tegular groove, <italic>Tu</italic>–tutaculum.</p></caption><graphic xmlns:xlink="http://www.w3.org/1999/xlink" xlink:href="zookeys-802-019-g005.jpg" position="float" orientation="portrait" xlink:type="simple" id="oo_246672.jpg"/></fig><fig id="F2" position="float" orientation="portrait"><label>Figure 2.</label><caption><p>Somatic characters of <italic><tp:taxon-name><tp:taxon-name-part taxon-name-part-type="genus" reg="Porrhoclubiona">Porrhoclubiona</tp:taxon-name-part><tp:taxon-name-part taxon-name-part-type="species" reg="bosmansi">bosmansi</tp:taxon-name-part></tp:taxon-name></italic> sp. n. (<bold>a–d, j</bold>) and <italic><tp:taxon-name><tp:taxon-name-part taxon-name-part-type="genus" reg="Clubiona">Clubiona</tp:taxon-name-part><tp:taxon-name-part taxon-name-part-type="species" reg="pallidula">pallidula</tp:taxon-name-part></tp:taxon-name></italic> (<bold>e, f–i</bold>). <bold>a, h</bold> anterior part of male prosoma, ventral, showing mouth parts <bold>b, f</bold> left male chelicera, mesal <bold>c, g</bold> left male chelicera, posterior <bold>e</bold> female tibia–tarsus I, prolateral <bold>d</bold> female leg I, prolateral <bold>i–j</bold> maxilla and labium, ventral.</p></caption><graphic xmlns:xlink="http://www.w3.org/1999/xlink" xlink:href="zookeys-802-019-g002.jpg" position="float" orientation="portrait" xlink:type="simple" id="oo_246668.jpg"/></fig><fig id="F9" position="float" orientation="portrait"><label>Figure 9.</label><caption><p>Endogyne and bulb of <italic><tp:taxon-name><tp:taxon-name-part taxon-name-part-type="genus" reg="Porrhoclubiona">Porrhoclubiona</tp:taxon-name-part><tp:taxon-name-part taxon-name-part-type="species" reg="bosmansi">bosmansi</tp:taxon-name-part></tp:taxon-name></italic> sp. n. (<bold>a</bold>), <italic><tp:taxon-name><tp:taxon-name-part taxon-name-part-type="genus" reg="Porrhoclubiona">P.</tp:taxon-name-part><tp:taxon-name-part taxon-name-part-type="species" reg="moradmandi">moradmandi</tp:taxon-name-part></tp:taxon-name></italic> sp. n. (<bold>b, d</bold>) and <italic><tp:taxon-name><tp:taxon-name-part taxon-name-part-type="genus" reg="Porrhoclubiona">P.</tp:taxon-name-part><tp:taxon-name-part taxon-name-part-type="species" reg="leucaspis">leucaspis</tp:taxon-name-part></tp:taxon-name></italic> (<bold>c</bold>). <bold>a–b</bold> endogyne, dorsal <bold>c–d</bold> macerated tegulum, ventral, showing course of sperm duct. Abbreviations: <italic>Eb</italic>–base of embolus, <italic>Dl</italic>–loop of copulatory duct, <italic>Ts</italic>–sclerotised part of tegulum, <italic>St</italic>–subtegulum.</p></caption><graphic xmlns:xlink="http://www.w3.org/1999/xlink" xlink:href="zookeys-802-019-g009.jpg" position="float" orientation="portrait" xlink:type="simple" id="oo_246676.jpg"/></fig><fig id="F10" position="float" orientation="portrait"><label>Figure 10.</label><caption><p>Comparison of male palp of <italic><tp:taxon-name><tp:taxon-name-part taxon-name-part-type="genus" reg="Porrhoclubiona">Porrhoclubiona</tp:taxon-name-part><tp:taxon-name-part taxon-name-part-type="species" reg="leucaspis">leucaspis</tp:taxon-name-part></tp:taxon-name></italic> (<bold>a</bold>), <italic><tp:taxon-name><tp:taxon-name-part taxon-name-part-type="genus" reg="Porrhoclubiona">P.</tp:taxon-name-part><tp:taxon-name-part taxon-name-part-type="species" reg="moradmandi">moradmandi</tp:taxon-name-part></tp:taxon-name></italic> sp. n. (<bold>b</bold>), <italic><tp:taxon-name><tp:taxon-name-part taxon-name-part-type="genus" reg="Porrhoclubiona">P.</tp:taxon-name-part><tp:taxon-name-part taxon-name-part-type="species" reg="laudata">laudata</tp:taxon-name-part></tp:taxon-name></italic> (<bold>c</bold>) and <italic><tp:taxon-name><tp:taxon-name-part taxon-name-part-type="genus" reg="Porrhoclubiona">P.</tp:taxon-name-part><tp:taxon-name-part taxon-name-part-type="species" reg="bosmansi">bosmansi</tp:taxon-name-part></tp:taxon-name></italic> sp. n. (<bold>d</bold>). <bold>a–d</bold> palps in the same scale <bold>a’–d</bold>’ palps shown in the same size, demonstrating different proportions. Arrows point major differenced, broken inclined line reflects differences in the angle of embolic base anterior margin, ca 25°, 8°, 10.5° and 19°. Abbreviations: <italic>Eb</italic>–base of embolus, <italic>Ts</italic>–sclerotised part of tegulum.</p></caption><graphic xmlns:xlink="http://www.w3.org/1999/xlink" xlink:href="zookeys-802-019-g010.jpg" position="float" orientation="portrait" xlink:type="simple" id="oo_246677.jpg"/></fig><fig id="F6" position="float" orientation="portrait"><label>Figure 6.</label><caption><p>Male palp of <italic><tp:taxon-name><tp:taxon-name-part taxon-name-part-type="genus" reg="Porrhoclubiona">Porrhoclubiona</tp:taxon-name-part><tp:taxon-name-part taxon-name-part-type="species" reg="laudata">laudata</tp:taxon-name-part></tp:taxon-name></italic> (<bold>a–c</bold>) and <italic><tp:taxon-name><tp:taxon-name-part taxon-name-part-type="genus" reg="Porrhoclubiona">P.</tp:taxon-name-part><tp:taxon-name-part taxon-name-part-type="species" reg="leucaspis">leucaspis</tp:taxon-name-part></tp:taxon-name></italic> (<bold>d–f</bold>). <bold>a, d</bold> ventral <bold>b, f</bold> prolateral <bold>c, e</bold> retrolateral. Abbreviations: <italic>At</italic>–anterior part of tegulum, <italic><abbrev xmlns:xlink="http://www.w3.org/1999/xlink" xlink:title="patella" id="ABBRID0EGICI" xlink:type="simple">Pt</abbrev></italic>–prolateral tibial apophysis, <italic>St</italic>–subtegulum.</p></caption><graphic xmlns:xlink="http://www.w3.org/1999/xlink" xlink:href="zookeys-802-019-g006.jpg" position="float" orientation="portrait" xlink:type="simple" id="oo_246673.jpg"/></fig><fig id="F7" position="float" orientation="portrait"><label>Figure 7.</label><caption><p>Male palp of <italic><tp:taxon-name><tp:taxon-name-part taxon-name-part-type="genus" reg="Porrhoclubiona">Porrhoclubiona</tp:taxon-name-part><tp:taxon-name-part taxon-name-part-type="species" reg="moradmandi">moradmandi</tp:taxon-name-part></tp:taxon-name></italic> sp. n. (<bold>a–c</bold>) and <italic><tp:taxon-name><tp:taxon-name-part taxon-name-part-type="genus" reg="Porrhoclubiona">P.</tp:taxon-name-part><tp:taxon-name-part taxon-name-part-type="species" reg="bosmansi">bosmansi</tp:taxon-name-part></tp:taxon-name></italic> sp. n. (<bold>d–f</bold>). Abbreviations: <italic><abbrev xmlns:xlink="http://www.w3.org/1999/xlink" xlink:title="patella" id="ABBRID0E4JCI" xlink:type="simple">Pt</abbrev></italic>–prolateral tibial apophysis, <italic>St</italic>–subtegulum.</p></caption><graphic xmlns:xlink="http://www.w3.org/1999/xlink" xlink:href="zookeys-802-019-g007.jpg" position="float" orientation="portrait" xlink:type="simple" id="oo_246674.jpg"/></fig><fig id="F3" position="float" orientation="portrait"><label>Figure 3.</label><caption><p>SEM micrographs of the female leg I of <italic><tp:taxon-name><tp:taxon-name-part taxon-name-part-type="genus" reg="Porrhoclubiona">Porrhoclubiona</tp:taxon-name-part><tp:taxon-name-part taxon-name-part-type="species" reg="bosmansi">bosmansi</tp:taxon-name-part></tp:taxon-name></italic> sp. n. <bold>a</bold> whole leg, prolateral <bold>b</bold> metatarsus, subventral <bold>c</bold> distal part of tarsus, lateral, showing tarsal organ <bold>d</bold> femur, showing bold areas and spine <bold>e</bold> tibia, showing spines with locking mechanism <bold>f</bold> tarsus, subventral, showing spines lacking locking mechanism <bold>g</bold> trichobothrium. Abbreviations: <italic>Ba</italic>–bald areas, <italic>Lm</italic>–locking mechanism, <italic>To</italic>–tarsal organ.</p></caption><graphic xmlns:xlink="http://www.w3.org/1999/xlink" xlink:href="zookeys-802-019-g003.jpg" position="float" orientation="portrait" xlink:type="simple" id="oo_246669.jpg"/></fig></tp:treatment-sec><ref-list><ref id="B19"><mixed-citation xmlns:xlink="http://www.w3.org/1999/xlink" xlink:type="simple"><person-group><name name-style="western"><surname>Prószyński</surname><given-names>J</given-names></name><name name-style="western"><surname>Staręga</surname><given-names>W</given-names></name></person-group> (<year>1971</year>) <article-title>Pająki – <tp:taxon-name><tp:taxon-name-part taxon-name-part-type="genus">Aranei</tp:taxon-name-part></tp:taxon-name>.</article-title><source>Katalog Fauny Polski</source><volume>33</volume>: <fpage>1</fpage>–<lpage>382</lpage>.</mixed-citation></ref><ref id="B21"><mixed-citation xmlns:xlink="http://www.w3.org/1999/xlink" xlink:type="simple"><person-group><name name-style="western"><surname>Sterghiu</surname><given-names>C</given-names></name></person-group> (<year>1985</year>) <article-title>Fam. <tp:taxon-name><tp:taxon-name-part taxon-name-part-type="family">Clubionidae</tp:taxon-name-part></tp:taxon-name>.</article-title><source>Fauna Republicii Socialiste România: <tp:taxon-name><tp:taxon-name-part taxon-name-part-type="class">Arachnida</tp:taxon-name-part></tp:taxon-name>, Academia Republicii Socialiste România, Bucharest</source><volume>5</volume>(<issue>4</issue>): <fpage>1</fpage>–<lpage>167</lpage>.</mixed-citation></ref><ref id="B25"><mixed-citation xmlns:xlink="http://www.w3.org/1999/xlink" xlink:type="simple"><person-group><name name-style="western"><surname>Wunderlich</surname><given-names>J</given-names></name></person-group> (<year>2011</year>) <article-title>Extant and fossil spiders (<tp:taxon-name><tp:taxon-name-part taxon-name-part-type="order">Araneae</tp:taxon-name-part></tp:taxon-name>).</article-title><source>Beiträge zur Araneologie</source><volume>6</volume>: <fpage>1</fpage>–<lpage>640</lpage>.</mixed-citation></ref><ref id="B3"><mixed-citation xmlns:xlink="http://www.w3.org/1999/xlink" xlink:type="simple"><person-group><name name-style="western"><surname>Bosmans</surname><given-names>R</given-names></name><name name-style="western"><surname>Henrard</surname><given-names>A</given-names></name><name name-style="western"><surname>Benhalima</surname><given-names>S</given-names></name><name name-style="western"><surname>Kherbouche-Abrous</surname><given-names>O</given-names></name></person-group> (<year>2017</year>) <article-title>The genus <italic><tp:taxon-name><tp:taxon-name-part taxon-name-part-type="genus">Clubiona</tp:taxon-name-part></tp:taxon-name></italic> Latreille, 1904 (<tp:taxon-name><tp:taxon-name-part taxon-name-part-type="order">Araneae</tp:taxon-name-part></tp:taxon-name>: <tp:taxon-name><tp:taxon-name-part taxon-name-part-type="family">Clubionidae</tp:taxon-name-part></tp:taxon-name>) in the Maghreb, with notes on the <italic><tp:taxon-name><tp:taxon-name-part taxon-name-part-type="genus"/><tp:taxon-name-part taxon-name-part-type="species">genevensis</tp:taxon-name-part></tp:taxon-name></italic> group and new records from the Mediterranean Region.</article-title><source>Zootaxa</source><volume>4353</volume>(<issue>1</issue>): <fpage>1</fpage>–<lpage>28</lpage>. <ext-link xlink:type="simple" ext-link-type="doi" xlink:href="10.11646/zootaxa.4353.1.1">https://doi.org/10.11646/zootaxa.4353.1.1</ext-link></mixed-citation></ref><ref id="B4"><mixed-citation xmlns:xlink="http://www.w3.org/1999/xlink" xlink:type="simple"><person-group><name name-style="western"><surname>Deeleman-Reinhold</surname><given-names>CL</given-names></name></person-group> (<year>2001</year>) <source>Forest spiders of South East Asia: with a revision of the sac and ground spiders (<tp:taxon-name><tp:taxon-name-part taxon-name-part-type="order">Araneae</tp:taxon-name-part></tp:taxon-name>: <tp:taxon-name><tp:taxon-name-part taxon-name-part-type="family">Clubionidae</tp:taxon-name-part></tp:taxon-name>, <tp:taxon-name><tp:taxon-name-part taxon-name-part-type="family">Corinnidae</tp:taxon-name-part></tp:taxon-name>, <tp:taxon-name><tp:taxon-name-part taxon-name-part-type="family">Liocranidae</tp:taxon-name-part></tp:taxon-name>, <tp:taxon-name><tp:taxon-name-part taxon-name-part-type="family">Gnaphosidae</tp:taxon-name-part></tp:taxon-name>, <tp:taxon-name><tp:taxon-name-part taxon-name-part-type="family">Prodidomidae</tp:taxon-name-part></tp:taxon-name> and <tp:taxon-name><tp:taxon-name-part taxon-name-part-type="family">Trochanterriidae</tp:taxon-name-part></tp:taxon-name>).</source><publisher-name>Brill</publisher-name>, <publisher-loc>Leiden</publisher-loc>, <size units="page">591 pp</size>.</mixed-citation></ref></ref-list></tp:taxon-treatment>
