# Supplementary material for: A survey of the Porrhoclubiona Lohmander, 1944 from Central Asia (Araneae, Clubiondae)
Source: Zookeys. 2018 Dec 4;(802):19–38. doi: 10.3897/zookeys.802.30236 (PMC6290047; doi:10.3897/zookeys.802.30236)
Supplement: XML Treatment for Porrhoclubiona laudata [file zookeys.802.30236-treatment3.xml]

<!DOCTYPE tp:taxon-treatment
  PUBLIC "-//TaxonX//DTD Taxonomic Treatment Publishing DTD v0 20100105//EN" "tax-treatment-NSO.dtd">
<tp:taxon-treatment xmlns:tp="http://www.plazi.org/taxpub"><tp:treatment-meta><kwd-group><label>Taxon classification</label><kwd><named-content xmlns:xlink="http://www.w3.org/1999/xlink" content-type="kingdom">Animalia</named-content></kwd><kwd><named-content xmlns:xlink="http://www.w3.org/1999/xlink" content-type="order">Araneae</named-content></kwd><kwd><named-content xmlns:xlink="http://www.w3.org/1999/xlink" content-type="family">Clubionidae</named-content></kwd></kwd-group><mixed-citation publication-type="journal"><person-group><name><surname>Marusik</surname><given-names>Yuri M.</given-names></name><name><surname>Omelko</surname><given-names>Mikhail M.</given-names></name></person-group><article-title>A survey of the <italic><tp:taxon-name><tp:taxon-name-part taxon-name-part-type="genus" reg="Porrhoclubiona">Porrhoclubiona</tp:taxon-name-part></tp:taxon-name></italic> Lohmander, 1944 from Central Asia (<tp:taxon-name><tp:taxon-name-part taxon-name-part-type="order">Araneae</tp:taxon-name-part></tp:taxon-name>, Clubiondae)</article-title><source>Zookeys</source><day>4</day><month>12</month><year>2018</year><volume>2018</volume><issue>802</issue><fpage>19</fpage><lpage>38</lpage><pub-id pub-id-type="doi">10.3897/zookeys.802.30236</pub-id></mixed-citation></tp:treatment-meta><tp:nomenclature><tp:taxon-name>
            <tp:taxon-name-part taxon-name-part-type="genus" reg="Porrhoclubiona">Porrhoclubiona</tp:taxon-name-part>
            <tp:taxon-name-part taxon-name-part-type="species" reg="laudata">laudata</tp:taxon-name-part>
          </tp:taxon-name><tp:taxon-authority>(O. Pickard-Cambridge 1885)</tp:taxon-authority><tp:taxon-status xmlns:xlink="http://www.w3.org/1999/xlink" xlink:type="simple">comb. n.</tp:taxon-status><xref ref-type="fig" rid="F1">Figs 1b</xref><xref ref-type="fig" rid="F6">, 6a–c</xref><xref ref-type="fig" rid="F10">, 10c</xref><tp:nomenclature-citation-list><tp:nomenclature-citation><tp:taxon-name>
                <tp:taxon-name-part taxon-name-part-type="genus" reg="Clubiona">Clubiona</tp:taxon-name-part>
                <tp:taxon-name-part taxon-name-part-type="species" reg="laudata">laudata</tp:taxon-name-part>
              </tp:taxon-name><comment>O. Pickard-Cambridge, 1885: 23, pl. 2, f. 16 (♂♀).</comment></tp:nomenclature-citation><tp:nomenclature-citation><tp:taxon-name>
                <tp:taxon-name-part taxon-name-part-type="genus" reg="Clubiona">Clubiona</tp:taxon-name-part>
                <tp:taxon-name-part taxon-name-part-type="species" reg="genevensis">genevensis</tp:taxon-name-part>
              </tp:taxon-name><comment>: <xref ref-type="bibr" rid="B27">Zhou et al. 1983</xref>: 157, f. 8a–d (♂♀); <xref ref-type="bibr" rid="B5">Hu and Wu 1989</xref>: 305, f. 244.1–4 (♂♀); <xref ref-type="bibr" rid="B26">Zhang and Hu 1989</xref>: 58, f. 6, 21 (♂♀); <xref ref-type="bibr" rid="B20">Song et al. 1999</xref>: 416, f. 245R-S, 248L–M (♂♀); <xref ref-type="bibr" rid="B6">Hu 2001</xref>: 287, f. 166.1–4 (♂♀) (all misidentifications).</comment></tp:nomenclature-citation></tp:nomenclature-citation-list></tp:nomenclature><tp:treatment-sec sec-type="material" id="SECID0E1OBG"><title>Material examined.</title><p>Lectotype ♂ (designated here) and paralectotype ♂ (<named-content xmlns:xlink="http://www.w3.org/1999/xlink" content-type="dwc:institutional_code" xlink:type="simple">OUMNH</named-content>) with a label “B[ottle] 381, v[ial] 1”, label reads “Road from Yarkand to Bursi, May 28<sup>th</sup> to June 17<sup>th</sup>, 1874”.</p></tp:treatment-sec><tp:treatment-sec sec-type="notes" id="SECID0ESPBG"><title>Note.</title><p>All species described by O. <xref ref-type="bibr" rid="B18">Pickard-Cambridge (1885)</xref> based on materials from the Second Yarkand Mission are lacking labels with species names or geographical localities. The <xref ref-type="bibr" rid="B24">WSC (2018)</xref> indicates that the species was described based on the male only, although <xref ref-type="bibr" rid="B18">Pickard-Cambridge (1885</xref>: 24) also described a female. The species distribution is indicated as China (Yarkand), although <xref ref-type="bibr" rid="B18">Pickard-Cambridge (1885)</xref> mentioned the species was described based on specimens collected on the road from Yarkand (lying in SW Xinjiang, China) to Bursi (lying in the Leh District of the Jammu and Kashmir, India).</p></tp:treatment-sec><tp:treatment-sec sec-type="diagnosis" id="SECID0E1QBG"><title>Diagnosis.</title><p><italic><tp:taxon-name><tp:taxon-name-part taxon-name-part-type="genus" reg="Porrhoclubiona">Porrhoclubiona</tp:taxon-name-part><tp:taxon-name-part taxon-name-part-type="species" reg="laudata">laudata</tp:taxon-name-part></tp:taxon-name></italic> differs from <italic><tp:taxon-name><tp:taxon-name-part taxon-name-part-type="genus" reg="Porrhoclubiona">P.</tp:taxon-name-part><tp:taxon-name-part taxon-name-part-type="species" reg="leucaspis">leucaspis</tp:taxon-name-part></tp:taxon-name></italic> by the conical tibial apophysis (vs. broad and rounded at the tip, Figs <xref ref-type="fig" rid="F4">4i</xref>, <xref ref-type="fig" rid="F6">6e</xref>) and thinner basal part of the embolus. Tibetan species differ from other species occurring in Central Asia by the large palp (cf. Figs <xref ref-type="fig" rid="F10">10b–d</xref>).</p><!--PageBreak--></tp:treatment-sec><tp:treatment-sec sec-type="description" id="SECID0EVSBG"><title>Description.</title><p>Male (lectotype). Carapace 2.11 long, 1.41 wide. Abdomen 1.98 long, 1.29 wide. Total length 4.10. Carapace brown, darker in head area, fovea dark-brown, thin.</p><p>Labium, maxillae, chelicerae, and sternum yellowish. Chelicerae with 2 promarginal teeth.</p><p>Leg lengths</p><table-wrap position="float" orientation="portrait"><table id="TID0EB1AG" rules="all"><tbody><tr><th rowspan="1" colspan="1"/><th rowspan="1" colspan="1">
                    <abbrev xmlns:xlink="http://www.w3.org/1999/xlink" xlink:title="femur" id="ABBRID0EXTBG" xlink:type="simple">Fe</abbrev>
                  </th><th rowspan="1" colspan="1">Pa</th><th rowspan="1" colspan="1">
                    <abbrev xmlns:xlink="http://www.w3.org/1999/xlink" xlink:title="tibia" id="ABBRID0ECUBG" xlink:type="simple">Ti</abbrev>
                  </th><th rowspan="1" colspan="1">
                    <abbrev xmlns:xlink="http://www.w3.org/1999/xlink" xlink:title="metatarsus" id="ABBRID0EKUBG" xlink:type="simple">Mt</abbrev>
                  </th><th rowspan="1" colspan="1">
                    <abbrev xmlns:xlink="http://www.w3.org/1999/xlink" xlink:title="tarsus" id="ABBRID0ESUBG" xlink:type="simple">Ta</abbrev>
                  </th><th rowspan="1" colspan="1">Total</th></tr><tr><td rowspan="1" colspan="1">I</td><td rowspan="1" colspan="1">1.13</td><td rowspan="1" colspan="1">0.70</td><td rowspan="1" colspan="1">1.14</td><td rowspan="1" colspan="1">0.74</td><td rowspan="1" colspan="1">0.46</td><td rowspan="1" colspan="1">4.17</td></tr><tr><td rowspan="1" colspan="1">II</td><td rowspan="1" colspan="1">1.36</td><td rowspan="1" colspan="1">0.79</td><td rowspan="1" colspan="1">1.44</td><td rowspan="1" colspan="1">0.94</td><td rowspan="1" colspan="1">0.51</td><td rowspan="1" colspan="1">5.04</td></tr><tr><td rowspan="1" colspan="1">III</td><td rowspan="1" colspan="1">1.06</td><td rowspan="1" colspan="1">0.54</td><td rowspan="1" colspan="1">0.93</td><td rowspan="1" colspan="1">0.89</td><td rowspan="1" colspan="1">0.44</td><td rowspan="1" colspan="1">3.86</td></tr><tr><td rowspan="1" colspan="1">IV</td><td rowspan="1" colspan="1">1.46</td><td rowspan="1" colspan="1">0.73</td><td rowspan="1" colspan="1">1.24</td><td rowspan="1" colspan="1">1.43</td><td rowspan="1" colspan="1">0.36</td><td rowspan="1" colspan="1">5.22</td></tr></tbody></table></table-wrap><!--PageBreak--><p>Leg spination</p><table-wrap position="float" orientation="portrait"><table id="TID0EAABG" rules="all"><tbody><tr><th rowspan="1" colspan="1"/><th rowspan="1" colspan="1">
                    <abbrev xmlns:xlink="http://www.w3.org/1999/xlink" xlink:title="femur" id="ABBRID0EEYBG" xlink:type="simple">Fe</abbrev>
                  </th><th rowspan="1" colspan="1">Pa</th><th rowspan="1" colspan="1">
                    <abbrev xmlns:xlink="http://www.w3.org/1999/xlink" xlink:title="tibia" id="ABBRID0EPYBG" xlink:type="simple">Ti</abbrev>
                  </th><th rowspan="1" colspan="1">
                    <abbrev xmlns:xlink="http://www.w3.org/1999/xlink" xlink:title="metatarsus" id="ABBRID0EXYBG" xlink:type="simple">Mt</abbrev>
                  </th></tr><tr><td rowspan="1" colspan="1">I</td><td rowspan="1" colspan="1">3d 1p</td><td rowspan="1" colspan="1">–</td><td rowspan="1" colspan="1">1-1v</td><td rowspan="1" colspan="1">–</td></tr><tr><td rowspan="1" colspan="1">II</td><td rowspan="1" colspan="1">3d 1p</td><td rowspan="1" colspan="1">–</td><td rowspan="1" colspan="1">1-1v</td><td rowspan="1" colspan="1">0-1v</td></tr><tr><td rowspan="1" colspan="1">III</td><td rowspan="1" colspan="1">3d 1p 1r</td><td rowspan="1" colspan="1">–</td><td rowspan="1" colspan="1">1p 1r 1-0v</td><td rowspan="1" colspan="1">2d 2p 1r 2-2v</td></tr><tr><td rowspan="1" colspan="1">IV</td><td rowspan="1" colspan="1">3d 1p 1r</td><td rowspan="1" colspan="1">1r</td><td rowspan="1" colspan="1">2p 2r 1-0v</td><td rowspan="1" colspan="1">4p 3r 2-2v</td></tr></tbody></table></table-wrap><p>Abdomen without distinct pattern.</p><p>Palp as in Figs <xref ref-type="fig" rid="F6">6a–c</xref>, <xref ref-type="fig" rid="F10">10c</xref>. Tibial apophysis gradually tapering, subconical; anterior margin of cymbium broad; base of embolus (<italic>Be</italic>) equal to ½ of tegular length, basal part of embolus (<italic>Eb</italic>) as long as approx. 2/3 of the base.</p><p>Female. Lacking among type series. <xref ref-type="bibr" rid="B18">Pickard-Cambridge (1885)</xref> described it as: “The female is rather larger, but resembles the male in colours and markings, except that the abdomen is less marked and streaked with rusty red; the form of the genital aperture, which is quite small, is characteristic”. Description of <italic><tp:taxon-name><tp:taxon-name-part taxon-name-part-type="genus" reg="Clubiona">C.</tp:taxon-name-part><tp:taxon-name-part taxon-name-part-type="species" reg="genevensis">genevensis</tp:taxon-name-part></tp:taxon-name></italic> from Western China seems to refer to this species. Epigyne as long as wide.</p></tp:treatment-sec><tp:treatment-sec sec-type="distribution" id="SECID0EN3BG"><title>Distribution.</title><p>Exact type locality is unknown and in either in southwestern Xinjiang (China) or in adjacent Northeastern Jammu and Kashmir (India). It seems that all records of <italic><tp:taxon-name><tp:taxon-name-part taxon-name-part-type="genus" reg="Clubiona">C.</tp:taxon-name-part><tp:taxon-name-part taxon-name-part-type="species" reg="genevensis">genevensis</tp:taxon-name-part></tp:taxon-name></italic> from China (Xinjiang and Tibet) refer to this species.</p></tp:treatment-sec><tp:treatment-sec><!--Section generated to contain objects referenced in tp:taxon-treatment.--><fig id="F1" position="float" orientation="portrait"><label>Figure 1.</label><caption><p>General appearance of <italic><tp:taxon-name><tp:taxon-name-part taxon-name-part-type="genus" reg="Clubiona">Clubiona</tp:taxon-name-part><tp:taxon-name-part taxon-name-part-type="species" reg="pallidula">pallidula</tp:taxon-name-part></tp:taxon-name></italic> (<bold>a</bold>), <italic><tp:taxon-name><tp:taxon-name-part taxon-name-part-type="genus" reg="Porrhoclubiona">Porrhoclubiona</tp:taxon-name-part><tp:taxon-name-part taxon-name-part-type="species" reg="laudata">laudata</tp:taxon-name-part></tp:taxon-name></italic> (<bold>b</bold>), <italic><tp:taxon-name><tp:taxon-name-part taxon-name-part-type="genus" reg="Porrhoclubiona">P.</tp:taxon-name-part><tp:taxon-name-part taxon-name-part-type="species" reg="bosmansi">bosmansi</tp:taxon-name-part></tp:taxon-name></italic> sp. n. (<bold>c, e</bold>) and <italic><tp:taxon-name><tp:taxon-name-part taxon-name-part-type="genus" reg="Porrhoclubiona">P.</tp:taxon-name-part><tp:taxon-name-part taxon-name-part-type="species" reg="moradmandi">moradmandi</tp:taxon-name-part></tp:taxon-name></italic> sp. n. (<bold>d</bold>). <bold>a</bold> prosoma, dorsal <bold>b–d</bold> male habitus, dorsal <bold>e</bold> female habitus, dorsal.</p></caption><graphic xmlns:xlink="http://www.w3.org/1999/xlink" xlink:href="zookeys-802-019-g001.jpg" position="float" orientation="portrait" xlink:type="simple" id="oo_246667.jpg"/></fig><fig id="F6" position="float" orientation="portrait"><label>Figure 6.</label><caption><p>Male palp of <italic><tp:taxon-name><tp:taxon-name-part taxon-name-part-type="genus" reg="Porrhoclubiona">Porrhoclubiona</tp:taxon-name-part><tp:taxon-name-part taxon-name-part-type="species" reg="laudata">laudata</tp:taxon-name-part></tp:taxon-name></italic> (<bold>a–c</bold>) and <italic><tp:taxon-name><tp:taxon-name-part taxon-name-part-type="genus" reg="Porrhoclubiona">P.</tp:taxon-name-part><tp:taxon-name-part taxon-name-part-type="species" reg="leucaspis">leucaspis</tp:taxon-name-part></tp:taxon-name></italic> (<bold>d–f</bold>). <bold>a, d</bold> ventral <bold>b, f</bold> prolateral <bold>c, e</bold> retrolateral. Abbreviations: <italic>At</italic>–anterior part of tegulum, <italic><abbrev xmlns:xlink="http://www.w3.org/1999/xlink" xlink:title="patella" id="ABBRID0EGICI" xlink:type="simple">Pt</abbrev></italic>–prolateral tibial apophysis, <italic>St</italic>–subtegulum.</p></caption><graphic xmlns:xlink="http://www.w3.org/1999/xlink" xlink:href="zookeys-802-019-g006.jpg" position="float" orientation="portrait" xlink:type="simple" id="oo_246673.jpg"/></fig><fig id="F10" position="float" orientation="portrait"><label>Figure 10.</label><caption><p>Comparison of male palp of <italic><tp:taxon-name><tp:taxon-name-part taxon-name-part-type="genus" reg="Porrhoclubiona">Porrhoclubiona</tp:taxon-name-part><tp:taxon-name-part taxon-name-part-type="species" reg="leucaspis">leucaspis</tp:taxon-name-part></tp:taxon-name></italic> (<bold>a</bold>), <italic><tp:taxon-name><tp:taxon-name-part taxon-name-part-type="genus" reg="Porrhoclubiona">P.</tp:taxon-name-part><tp:taxon-name-part taxon-name-part-type="species" reg="moradmandi">moradmandi</tp:taxon-name-part></tp:taxon-name></italic> sp. n. (<bold>b</bold>), <italic><tp:taxon-name><tp:taxon-name-part taxon-name-part-type="genus" reg="Porrhoclubiona">P.</tp:taxon-name-part><tp:taxon-name-part taxon-name-part-type="species" reg="laudata">laudata</tp:taxon-name-part></tp:taxon-name></italic> (<bold>c</bold>) and <italic><tp:taxon-name><tp:taxon-name-part taxon-name-part-type="genus" reg="Porrhoclubiona">P.</tp:taxon-name-part><tp:taxon-name-part taxon-name-part-type="species" reg="bosmansi">bosmansi</tp:taxon-name-part></tp:taxon-name></italic> sp. n. (<bold>d</bold>). <bold>a–d</bold> palps in the same scale <bold>a’–d</bold>’ palps shown in the same size, demonstrating different proportions. Arrows point major differenced, broken inclined line reflects differences in the angle of embolic base anterior margin, ca 25°, 8°, 10.5° and 19°. Abbreviations: <italic>Eb</italic>–base of embolus, <italic>Ts</italic>–sclerotised part of tegulum.</p></caption><graphic xmlns:xlink="http://www.w3.org/1999/xlink" xlink:href="zookeys-802-019-g010.jpg" position="float" orientation="portrait" xlink:type="simple" id="oo_246677.jpg"/></fig><fig id="F4" position="float" orientation="portrait"><label>Figure 4.</label><caption><p>SEM micrographs of the male palp of <italic><tp:taxon-name><tp:taxon-name-part taxon-name-part-type="genus" reg="Porrhoclubiona">Porrhoclubiona</tp:taxon-name-part><tp:taxon-name-part taxon-name-part-type="species" reg="bosmansi">bosmansi</tp:taxon-name-part></tp:taxon-name></italic> sp. n. (<bold>a–c</bold>), <italic><tp:taxon-name><tp:taxon-name-part taxon-name-part-type="genus" reg="Porrhoclubiona">P.</tp:taxon-name-part><tp:taxon-name-part taxon-name-part-type="species" reg="moradmandi">moradmandi</tp:taxon-name-part></tp:taxon-name></italic> sp. n. (<bold>d–f</bold>) and <italic><tp:taxon-name><tp:taxon-name-part taxon-name-part-type="genus" reg="Porrhoclubiona">P.</tp:taxon-name-part><tp:taxon-name-part taxon-name-part-type="species" reg="leucaspis">leucaspis</tp:taxon-name-part></tp:taxon-name></italic> (<bold>g–i</bold>). <bold>a, d, g</bold> retrolateral <bold>b, e</bold> retro-ventral h ventral <bold>c, i</bold> tibia and proximal part of bulb and cymbium; retrolateral <bold>f</bold> cymbium and part of tegulum, retrolateral. Abbreviations: <italic>At</italic>–anterior part of tegulum, <italic>Eb</italic>–base of embolus, <italic>Fl</italic>–filamentous extension, <italic><abbrev xmlns:xlink="http://www.w3.org/1999/xlink" xlink:title="patella" id="ABBRID0ELCCI" xlink:type="simple">Pt</abbrev></italic>–prolateral tibial apophysis, <italic>St</italic>–subtegulum, <italic>Tg</italic>–tegular groove, <italic>Ts</italic>–sclerotised part of tegulum, <italic>Tu</italic>–tutaculum.</p></caption><graphic xmlns:xlink="http://www.w3.org/1999/xlink" xlink:href="zookeys-802-019-g004.jpg" position="float" orientation="portrait" xlink:type="simple" id="oo_246670.jpg"/></fig></tp:treatment-sec><ref-list><ref id="B27"><mixed-citation xmlns:xlink="http://www.w3.org/1999/xlink" xlink:type="simple"><person-group><name name-style="western"><surname>Zhou</surname><given-names>NL</given-names></name><name name-style="western"><surname>Wang</surname><given-names>H</given-names></name><name name-style="western"><surname>Zhu</surname><given-names>CD</given-names></name></person-group> (<year>1983</year>) New records of spiders from Uygur Autonomous Region and Heilongjiang Province, China. Journal of the Bethune Medical University 9 (suppl.): 153–160.</mixed-citation></ref><ref id="B5"><mixed-citation xmlns:xlink="http://www.w3.org/1999/xlink" xlink:type="simple"><person-group><name name-style="western"><surname>Hu</surname><given-names>JL</given-names></name><name name-style="western"><surname>Wu</surname><given-names>WG</given-names></name></person-group> (<year>1989</year>) <source>Spiders from agricultural regions of Xinjiang Uygur Autonomous Region, China.</source><publisher-name>Shandong University Publishing House</publisher-name>, <publisher-loc>Jinan</publisher-loc>, <size units="page">435 pp</size>.</mixed-citation></ref><ref id="B26"><mixed-citation xmlns:xlink="http://www.w3.org/1999/xlink" xlink:type="simple"><person-group><name name-style="western"><surname>Zhang</surname><given-names>GR</given-names></name><name name-style="western"><surname>Hu</surname><given-names>YJ</given-names></name></person-group> (<year>1989</year>) <article-title>Arrangement of some Chinese species of <italic><tp:taxon-name><tp:taxon-name-part taxon-name-part-type="genus">Clubiona</tp:taxon-name-part></tp:taxon-name></italic> (<tp:taxon-name><tp:taxon-name-part taxon-name-part-type="order">Araneae</tp:taxon-name-part></tp:taxon-name>: <tp:taxon-name><tp:taxon-name-part taxon-name-part-type="family">Clubionidae</tp:taxon-name-part></tp:taxon-name>).</article-title><source>Journal of Xiangtan Normal University</source><volume>6</volume>: <fpage>53</fpage>–<lpage>61</lpage>.</mixed-citation></ref><ref id="B20"><mixed-citation xmlns:xlink="http://www.w3.org/1999/xlink" xlink:type="simple"><person-group><name name-style="western"><surname>Song</surname><given-names>DX</given-names></name><name name-style="western"><surname>Zhu</surname><given-names>MS</given-names></name><name name-style="western"><surname>Chen</surname><given-names>J</given-names></name></person-group> (<year>1999</year>) The spiders of China. Hebei University of Science and Techology Publishing House Shijiazhuang, 640 pp.</mixed-citation></ref><ref id="B6"><mixed-citation xmlns:xlink="http://www.w3.org/1999/xlink" xlink:type="simple"><person-group><name name-style="western"><surname>Hu</surname><given-names>JL</given-names></name></person-group> (<year>2001</year>) Spiders in Qinghai-Tibet Plateau of China. Henan Science and Technology Publishing House, 658 pp.</mixed-citation></ref><ref id="B18"><mixed-citation xmlns:xlink="http://www.w3.org/1999/xlink" xlink:type="simple"><person-group><name name-style="western"><surname>Pickard-Cambridge</surname><given-names>O</given-names></name></person-group> (<year>1885</year>) <source><tp:taxon-name><tp:taxon-name-part taxon-name-part-type="order">Araneidea</tp:taxon-name-part></tp:taxon-name>. In: Scientific results of the second Yarkand mission; based upon the collections and notes of the late Ferdinand Stoliczka, PhD.</source><publisher-name>Government of India</publisher-name>, <publisher-loc>Calcutta</publisher-loc>, <size units="page">115 pp</size>.</mixed-citation></ref><ref id="B24"><mixed-citation xmlns:xlink="http://www.w3.org/1999/xlink" xlink:type="simple"><institution xlink:type="simple">World Spider Catalog</institution> (<year>2018</year>) World Spider Catalog. Version 19.0. Natural History Museum Bern. <ext-link xlink:type="simple" ext-link-type="uri" xlink:href="http://wsc.nmbe.ch">http://wsc.nmbe.ch</ext-link> [Accessed 28 June 2018]</mixed-citation></ref></ref-list></tp:taxon-treatment>
