# Supplementary material for: A survey of the Porrhoclubiona Lohmander, 1944 from Central Asia (Araneae, Clubiondae)
Source: Zookeys. 2018 Dec 4;(802):19–38. doi: 10.3897/zookeys.802.30236 (PMC6290047; doi:10.3897/zookeys.802.30236)
Supplement: XML Treatment for Porrhoclubiona bosmansi [file zookeys.802.30236-treatment4.xml]

<!DOCTYPE tp:taxon-treatment
  PUBLIC "-//TaxonX//DTD Taxonomic Treatment Publishing DTD v0 20100105//EN" "tax-treatment-NSO.dtd">
<tp:taxon-treatment xmlns:tp="http://www.plazi.org/taxpub"><tp:treatment-meta><kwd-group><label>Taxon classification</label><kwd><named-content xmlns:xlink="http://www.w3.org/1999/xlink" content-type="kingdom">Animalia</named-content></kwd><kwd><named-content xmlns:xlink="http://www.w3.org/1999/xlink" content-type="order">Araneae</named-content></kwd><kwd><named-content xmlns:xlink="http://www.w3.org/1999/xlink" content-type="family">Clubionidae</named-content></kwd></kwd-group><mixed-citation publication-type="journal"><person-group><name><surname>Marusik</surname><given-names>Yuri M.</given-names></name><name><surname>Omelko</surname><given-names>Mikhail M.</given-names></name></person-group><article-title>A survey of the <italic><tp:taxon-name><tp:taxon-name-part taxon-name-part-type="genus" reg="Porrhoclubiona">Porrhoclubiona</tp:taxon-name-part></tp:taxon-name></italic> Lohmander, 1944 from Central Asia (<tp:taxon-name><tp:taxon-name-part taxon-name-part-type="order">Araneae</tp:taxon-name-part></tp:taxon-name>, Clubiondae)</article-title><source>Zookeys</source><day>4</day><month>12</month><year>2018</year><volume>2018</volume><issue>802</issue><fpage>19</fpage><lpage>38</lpage><pub-id pub-id-type="doi">10.3897/zookeys.802.30236</pub-id></mixed-citation></tp:treatment-meta><tp:nomenclature><tp:taxon-name>
            <tp:taxon-name-part taxon-name-part-type="genus" reg="Porrhoclubiona">Porrhoclubiona</tp:taxon-name-part>
            <tp:taxon-name-part taxon-name-part-type="species" reg="bosmansi">bosmansi</tp:taxon-name-part>
            <object-id xmlns:xlink="http://www.w3.org/1999/xlink" content-type="zoobank" xlink:type="simple">http://zoobank.org/99107F93-8949-4D57-AD13-061A26879084</object-id>
          </tp:taxon-name><tp:taxon-status xmlns:xlink="http://www.w3.org/1999/xlink" xlink:type="simple">sp. n.</tp:taxon-status><xref ref-type="fig" rid="F1">Figs 1c, e</xref><xref ref-type="fig" rid="F2">, 2a–d, j</xref><xref ref-type="fig" rid="F3">, 3</xref><xref ref-type="fig" rid="F4">, 4a–c</xref><xref ref-type="fig" rid="F5">, 5a, g</xref><xref ref-type="fig" rid="F7">, 7d–f</xref><xref ref-type="fig" rid="F8">, 8d–f</xref><xref ref-type="fig" rid="F9">, 9a</xref><xref ref-type="fig" rid="F10">, 10d</xref><!--PageBreak--><tp:nomenclature-citation-list><tp:nomenclature-citation><tp:taxon-name>
                <tp:taxon-name-part taxon-name-part-type="genus" reg="Clubiona">Clubiona</tp:taxon-name-part>
                <tp:taxon-name-part taxon-name-part-type="species" reg="vegeta">vegeta</tp:taxon-name-part>
              </tp:taxon-name><comment>: <xref ref-type="bibr" rid="B1">Andreeva 1976</xref>: 77.</comment></tp:nomenclature-citation></tp:nomenclature-citation-list></tp:nomenclature><tp:treatment-sec sec-type="Types" id="SECID0EZAAI"><title>Types.</title><p>Holotype ♂ and paratype ♂ (<named-content xmlns:xlink="http://www.w3.org/1999/xlink" content-type="dwc:institutional_code" xlink:type="simple">ZMMU</named-content>) TAJIKISTAN, <bold>Khalton</bold> area, Dangara Distr, Sanglogh (= Sanglok), <abbrev xmlns:xlink="http://www.w3.org/1999/xlink" xlink:title="metatarsus" id="ABBRID0EPBAI" xlink:type="simple">Mt</abbrev>. Range, above Shar-Shar Pass, <named-content xmlns:xlink="http://www.w3.org/1999/xlink" content-type="dwc:verbatimCoordinates" xlink:type="simple"><named-content content-type="geo-json" specific-use="{&#34;type&#34;:&#34;Point&#34;,&#34;coordinates&#34;:[69.226633,38.298950]}" id="NCID0EWBAI" xlink:type="simple">38°17.937'N, 69°13.598'E</named-content></named-content>, 1700–2060 m, 29 Apr 2015 (Y.M. Marusik), 1♀ (<named-content xmlns:xlink="http://www.w3.org/1999/xlink" content-type="dwc:institutional_code" xlink:type="simple">ZMMU</named-content>) TAJIKISTAN, <bold>Khalton</bold> area, environs of Khovaling, Obimazar River, <named-content xmlns:xlink="http://www.w3.org/1999/xlink" content-type="dwc:verbatimCoordinates" xlink:type="simple"><named-content content-type="geo-json" specific-use="{&#34;type&#34;:&#34;Point&#34;,&#34;coordinates&#34;:[69.969900,38.349000]}" id="NCID0EFCAI" xlink:type="simple">38°20.940'N, 69°58.194'E</named-content></named-content>, 1413 m, gravely river shore with some bushes, 27 Apr 2015 (Y.M. Marusik).</p></tp:treatment-sec><tp:treatment-sec sec-type="etymology" id="SECID0EKCAI"><title>Etymology.</title><p>The specific name is a patronym in honour of our friend and colleague Robert Bosmans (Gent, Belgium) who made significant contributions to the study of the <italic><tp:taxon-name><tp:taxon-name-part taxon-name-part-type="genus" reg="Clubiona">Clubiona</tp:taxon-name-part><tp:taxon-name-part taxon-name-part-type="species" reg="genevensis">genevensis</tp:taxon-name-part></tp:taxon-name></italic>-group.</p></tp:treatment-sec><tp:treatment-sec sec-type="diagnosis" id="SECID0EEDAI"><title>Diagnosis.</title><p><italic><tp:taxon-name><tp:taxon-name-part taxon-name-part-type="genus" reg="Porrhoclubiona">Porrhoclubiona</tp:taxon-name-part><tp:taxon-name-part taxon-name-part-type="species" reg="bosmansi">bosmansi</tp:taxon-name-part></tp:taxon-name></italic> sp. n. differs from <italic><tp:taxon-name><tp:taxon-name-part taxon-name-part-type="genus" reg="Porrhoclubiona">P.</tp:taxon-name-part><tp:taxon-name-part taxon-name-part-type="species" reg="laudata">laudata</tp:taxon-name-part></tp:taxon-name></italic> by having a smaller carapace (1.7–1.77 vs. 2.11), smaller palp (cf. Fig. <xref ref-type="fig" rid="F10">10c</xref> and Fig. <xref ref-type="fig" rid="F10">10d</xref>) and thinner tibial apophysis. The new species differs from <italic><tp:taxon-name><tp:taxon-name-part taxon-name-part-type="genus" reg="Porrhoclubiona">P.</tp:taxon-name-part><tp:taxon-name-part taxon-name-part-type="species" reg="moradmandi">moradmandi</tp:taxon-name-part></tp:taxon-name></italic> sp. n. by the smaller palps and shorter modified cymbial hairs (cf. Fig. <xref ref-type="fig" rid="F5">5a</xref> and Fig. <xref ref-type="fig" rid="F5">5b</xref>), fewer pro- and retro<!--PageBreak-->lateral spines on metatarsus III (2-2 vs. 3-3), and inclined anterior edge of the embolic base (vs. almost horizontal, cf. Fig. <xref ref-type="fig" rid="F10">10b</xref>’ and Fig. <xref ref-type="fig" rid="F10">10d</xref>’). Female of <italic><tp:taxon-name><tp:taxon-name-part taxon-name-part-type="genus" reg="Porrhoclubiona">P.</tp:taxon-name-part><tp:taxon-name-part taxon-name-part-type="species" reg="bosmansi">bosmansi</tp:taxon-name-part></tp:taxon-name></italic> sp. n. differs from those of <italic><tp:taxon-name><tp:taxon-name-part taxon-name-part-type="genus" reg="Porrhoclubiona">P.</tp:taxon-name-part><tp:taxon-name-part taxon-name-part-type="species" reg="moradmandi">moradmandi</tp:taxon-name-part></tp:taxon-name></italic> sp. n. by the shape of the epigynal fovea, which is more transverse and lacking posterior notch (cf. Fig. <xref ref-type="fig" rid="F8">8a–c, d–f</xref>). Females of the two species differ by the shape of the copulatory ducts and relative position of hyaline and sclerotised receptacles: sclerotised receptacles located anterior to the hyaline receptacles in <italic><tp:taxon-name><tp:taxon-name-part taxon-name-part-type="genus" reg="Porrhoclubiona">P.</tp:taxon-name-part><tp:taxon-name-part taxon-name-part-type="species" reg="bosmansi">bosmansi</tp:taxon-name-part></tp:taxon-name></italic> sp. n. and posteriorly in <italic><tp:taxon-name><tp:taxon-name-part taxon-name-part-type="genus" reg="Porrhoclubiona">P.</tp:taxon-name-part><tp:taxon-name-part taxon-name-part-type="species" reg="moradmandi">moradmandi</tp:taxon-name-part></tp:taxon-name></italic> sp. n. (cf. Fig. <xref ref-type="fig" rid="F9">9a</xref> and <xref ref-type="fig" rid="F9">9b</xref>).</p></tp:treatment-sec><tp:treatment-sec sec-type="description" id="SECID0EJKAI"><title>Description.</title><p>Male (holotype-paratype). Total length 3.55–3.63. Carapace 1.71–1.77 long, 1.11–1.29 wide. Abdomen 1.86–1.88 long, 1.23–1.30 wide. Carapace light-brown, cephalic area darker. Labium, maxillae, chelicerae brown. Sternum yellowish. Chelicerae with one prolateral tooth, retrolateral teeth absent.</p><p>Leg lengths (paratype).</p><table-wrap position="float" orientation="portrait"><table id="TID0ETEBG" rules="all"><tbody><tr><th rowspan="1" colspan="1"/><th rowspan="1" colspan="1">
                    <abbrev xmlns:xlink="http://www.w3.org/1999/xlink" xlink:title="femur" id="ABBRID0EALAI" xlink:type="simple">Fe</abbrev>
                  </th><th rowspan="1" colspan="1">Pa</th><th rowspan="1" colspan="1">
                    <abbrev xmlns:xlink="http://www.w3.org/1999/xlink" xlink:title="tibia" id="ABBRID0ELLAI" xlink:type="simple">Ti</abbrev>
                  </th><th rowspan="1" colspan="1">
                    <abbrev xmlns:xlink="http://www.w3.org/1999/xlink" xlink:title="metatarsus" id="ABBRID0ETLAI" xlink:type="simple">Mt</abbrev>
                  </th><th rowspan="1" colspan="1">
                    <abbrev xmlns:xlink="http://www.w3.org/1999/xlink" xlink:title="tarsus" id="ABBRID0E2LAI" xlink:type="simple">Ta</abbrev>
                  </th><th rowspan="1" colspan="1">Total</th></tr><tr><td rowspan="1" colspan="1">I</td><td rowspan="1" colspan="1">1.07</td><td rowspan="1" colspan="1">0.60</td><td rowspan="1" colspan="1">1.03</td><td rowspan="1" colspan="1">0.71</td><td rowspan="1" colspan="1">0.41</td><td rowspan="1" colspan="1">3.83</td></tr><tr><td rowspan="1" colspan="1">II</td><td rowspan="1" colspan="1">1.17</td><td rowspan="1" colspan="1">0.59</td><td rowspan="1" colspan="1">1.01</td><td rowspan="1" colspan="1">0.83</td><td rowspan="1" colspan="1">0.36</td><td rowspan="1" colspan="1">3.96</td></tr><tr><td rowspan="1" colspan="1">III</td><td rowspan="1" colspan="1">1.00</td><td rowspan="1" colspan="1">0.50</td><td rowspan="1" colspan="1">0.79</td><td rowspan="1" colspan="1">0.86</td><td rowspan="1" colspan="1">0.36</td><td rowspan="1" colspan="1">3.50</td></tr><tr><td rowspan="1" colspan="1">IV</td><td rowspan="1" colspan="1">2.88</td><td rowspan="1" colspan="1">0.64</td><td rowspan="1" colspan="1">1.07</td><td rowspan="1" colspan="1">3.50</td><td rowspan="1" colspan="1">0.43</td><td rowspan="1" colspan="1">8.52</td></tr></tbody></table></table-wrap><!--PageBreak--><!--PageBreak--><p>Leg spination</p><table-wrap position="float" orientation="portrait"><table id="TID0ESKBG" rules="all"><tbody><tr><th rowspan="1" colspan="1"/><th rowspan="1" colspan="1">
                    <abbrev xmlns:xlink="http://www.w3.org/1999/xlink" xlink:title="femur" id="ABBRID0EOPAI" xlink:type="simple">Fe</abbrev>
                  </th><th rowspan="1" colspan="1">Pa</th><th rowspan="1" colspan="1">
                    <abbrev xmlns:xlink="http://www.w3.org/1999/xlink" xlink:title="tibia" id="ABBRID0EZPAI" xlink:type="simple">Ti</abbrev>
                  </th><th rowspan="1" colspan="1">
                    <abbrev xmlns:xlink="http://www.w3.org/1999/xlink" xlink:title="metatarsus" id="ABBRID0EBQAI" xlink:type="simple">Mt</abbrev>
                  </th></tr><tr><td rowspan="1" colspan="1">I</td><td rowspan="1" colspan="1">3d 1p</td><td rowspan="1" colspan="1">–</td><td rowspan="1" colspan="1">1-0v</td><td rowspan="1" colspan="1">1-1v</td></tr><tr><td rowspan="1" colspan="1">II</td><td rowspan="1" colspan="1">3d 1p</td><td rowspan="1" colspan="1">–</td><td rowspan="1" colspan="1">1-2r</td><td rowspan="1" colspan="1">1-1v</td></tr><tr><td rowspan="1" colspan="1">III</td><td rowspan="1" colspan="1">3d 1p 1r</td><td rowspan="1" colspan="1">–</td><td rowspan="1" colspan="1">1p 1r 1-0v</td><td rowspan="1" colspan="1">2p 2r 1-2v</td></tr><tr><td rowspan="1" colspan="1">IV</td><td rowspan="1" colspan="1">3d 1p 1r</td><td rowspan="1" colspan="1">1r</td><td rowspan="1" colspan="1">2p 2r 1-0v</td><td rowspan="1" colspan="1">4p 4r 2-1v</td></tr></tbody></table></table-wrap><!--PageBreak--><p>Abdomen yellow-reddish at dorsal part with dark-reddish cordial mark. Lateral sides of abdomen reddish, ventral side yellowish.</p><p>Palp as in Figs <xref ref-type="fig" rid="F4">4a–c</xref>, <xref ref-type="fig" rid="F5">5a, g</xref>, <xref ref-type="fig" rid="F7">7d–f</xref>, <xref ref-type="fig" rid="F10">10d</xref>. Tibial apophysis triangular, wider than long; anterior edge of cymbium almost flat (horizontal, not rounded); setae in cymbial brush not dense, approx. 1/3 of cymbial length; anterior part of tegulum (<italic>At</italic>) longer than base of embolus (<italic>Be</italic>); posterior edge (<italic>Pb</italic>) of the basal part of embolus inclined as well as anterior part of embolic base.</p><p>Female. Carapace 2.1 long, 1.43 wide. Abdomen 3.38 long, 2.4 wide. Total length 5.5. Coloration as in males, but somewhat lighter. Chelicerae with 4 prolateral and 3 retrolateral teeth.</p><p>Leg lengths</p><table-wrap position="float" orientation="portrait"><table id="TID0EFPBG" rules="all"><tbody><tr><th rowspan="1" colspan="1"/><th rowspan="1" colspan="1">
                    <abbrev xmlns:xlink="http://www.w3.org/1999/xlink" xlink:title="femur" id="ABBRID0EGUAI" xlink:type="simple">Fe</abbrev>
                  </th><th rowspan="1" colspan="1">Pa</th><th rowspan="1" colspan="1">
                    <abbrev xmlns:xlink="http://www.w3.org/1999/xlink" xlink:title="tibia" id="ABBRID0ERUAI" xlink:type="simple">Ti</abbrev>
                  </th><th rowspan="1" colspan="1">
                    <abbrev xmlns:xlink="http://www.w3.org/1999/xlink" xlink:title="metatarsus" id="ABBRID0EZUAI" xlink:type="simple">Mt</abbrev>
                  </th><th rowspan="1" colspan="1">
                    <abbrev xmlns:xlink="http://www.w3.org/1999/xlink" xlink:title="tarsus" id="ABBRID0EBVAI" xlink:type="simple">Ta</abbrev>
                  </th><th rowspan="1" colspan="1">Total</th></tr><tr><td rowspan="1" colspan="1">I</td><td rowspan="1" colspan="1">1.07</td><td rowspan="1" colspan="1">0.57</td><td rowspan="1" colspan="1">0.89</td><td rowspan="1" colspan="1">0.71</td><td rowspan="1" colspan="1">0.43</td><td rowspan="1" colspan="1">3.67</td></tr><tr><td rowspan="1" colspan="1">II</td><td rowspan="1" colspan="1">1.21</td><td rowspan="1" colspan="1">0.71</td><td rowspan="1" colspan="1">1.00</td><td rowspan="1" colspan="1">0.71</td><td rowspan="1" colspan="1">0.40</td><td rowspan="1" colspan="1">4.04</td></tr><tr><td rowspan="1" colspan="1">III</td><td rowspan="1" colspan="1">1.14</td><td rowspan="1" colspan="1">0.57</td><td rowspan="1" colspan="1">0.64</td><td rowspan="1" colspan="1">0.81</td><td rowspan="1" colspan="1">0.41</td><td rowspan="1" colspan="1">3.58</td></tr><tr><td rowspan="1" colspan="1">IV</td><td rowspan="1" colspan="1">1.57</td><td rowspan="1" colspan="1">0.69</td><td rowspan="1" colspan="1">1.14</td><td rowspan="1" colspan="1">1.36</td><td rowspan="1" colspan="1">0.50</td><td rowspan="1" colspan="1">5.26</td></tr></tbody></table></table-wrap><!--PageBreak--><p>Leg spination</p><table-wrap position="float" orientation="portrait"><table id="TID0EEVBG" rules="all"><tbody><tr><th rowspan="1" colspan="1"/><th rowspan="1" colspan="1">
                    <abbrev xmlns:xlink="http://www.w3.org/1999/xlink" xlink:title="femur" id="ABBRID0ETYAI" xlink:type="simple">Fe</abbrev>
                  </th><th rowspan="1" colspan="1">Pa</th><th rowspan="1" colspan="1">
                    <abbrev xmlns:xlink="http://www.w3.org/1999/xlink" xlink:title="tibia" id="ABBRID0E5YAI" xlink:type="simple">Ti</abbrev>
                  </th><th rowspan="1" colspan="1">
                    <abbrev xmlns:xlink="http://www.w3.org/1999/xlink" xlink:title="metatarsus" id="ABBRID0EGZAI" xlink:type="simple">Mt</abbrev>
                  </th></tr><tr><td rowspan="1" colspan="1">I</td><td rowspan="1" colspan="1">3d 1p</td><td rowspan="1" colspan="1">–</td><td rowspan="1" colspan="1">1-0v*</td><td rowspan="1" colspan="1">–*</td></tr><tr><td rowspan="1" colspan="1">II</td><td rowspan="1" colspan="1">3d 1p</td><td rowspan="1" colspan="1">–</td><td rowspan="1" colspan="1">1-2v*</td><td rowspan="1" colspan="1">0-1v*</td></tr><tr><td rowspan="1" colspan="1">III</td><td rowspan="1" colspan="1">3d 1p 1r</td><td rowspan="1" colspan="1">–</td><td rowspan="1" colspan="1">1p 1r 1-0v</td><td rowspan="1" colspan="1">3p 3r 0-1v</td></tr><tr><td rowspan="1" colspan="1">IV</td><td rowspan="1" colspan="1">3d 1p 1r</td><td rowspan="1" colspan="1">1r</td><td rowspan="1" colspan="1">3p 3r 1-1v</td><td rowspan="1" colspan="1">4p 4r 1-1v</td></tr></tbody></table></table-wrap><p>Epigyne as in Figs <xref ref-type="fig" rid="F8">8d, e</xref>, <xref ref-type="fig" rid="F9">9a</xref>. Fovea oval, more than twice as wide as long, posterior notch absent; translucent sclerotised receptacles (<italic>Sr</italic>) spaced by approx. one radius in intact epigyne; hyaline receptacles (<italic>Hr</italic>) located posterior to sclerotised receptacle; hyaline receptacles 1.3 times larger than sclerotised receptacles; loop of copulatory duct (<italic>Dl</italic>) directed posteriorly and spaced from each other by approximately one diameter.</p></tp:treatment-sec><tp:treatment-sec sec-type="distribution" id="SECID0ES3AI"><title>Distribution.</title><p>Hatlon Province of Tajikistan.</p><!--PageBreak--></tp:treatment-sec><tp:treatment-sec><!--Section generated to contain objects referenced in tp:taxon-treatment.--><fig id="F1" position="float" orientation="portrait"><label>Figure 1.</label><caption><p>General appearance of <italic><tp:taxon-name><tp:taxon-name-part taxon-name-part-type="genus" reg="Clubiona">Clubiona</tp:taxon-name-part><tp:taxon-name-part taxon-name-part-type="species" reg="pallidula">pallidula</tp:taxon-name-part></tp:taxon-name></italic> (<bold>a</bold>), <italic><tp:taxon-name><tp:taxon-name-part taxon-name-part-type="genus" reg="Porrhoclubiona">Porrhoclubiona</tp:taxon-name-part><tp:taxon-name-part taxon-name-part-type="species" reg="laudata">laudata</tp:taxon-name-part></tp:taxon-name></italic> (<bold>b</bold>), <italic><tp:taxon-name><tp:taxon-name-part taxon-name-part-type="genus" reg="Porrhoclubiona">P.</tp:taxon-name-part><tp:taxon-name-part taxon-name-part-type="species" reg="bosmansi">bosmansi</tp:taxon-name-part></tp:taxon-name></italic> sp. n. (<bold>c, e</bold>) and <italic><tp:taxon-name><tp:taxon-name-part taxon-name-part-type="genus" reg="Porrhoclubiona">P.</tp:taxon-name-part><tp:taxon-name-part taxon-name-part-type="species" reg="moradmandi">moradmandi</tp:taxon-name-part></tp:taxon-name></italic> sp. n. (<bold>d</bold>). <bold>a</bold> prosoma, dorsal <bold>b–d</bold> male habitus, dorsal <bold>e</bold> female habitus, dorsal.</p></caption><graphic xmlns:xlink="http://www.w3.org/1999/xlink" xlink:href="zookeys-802-019-g001.jpg" position="float" orientation="portrait" xlink:type="simple" id="oo_246667.jpg"/></fig><fig id="F2" position="float" orientation="portrait"><label>Figure 2.</label><caption><p>Somatic characters of <italic><tp:taxon-name><tp:taxon-name-part taxon-name-part-type="genus" reg="Porrhoclubiona">Porrhoclubiona</tp:taxon-name-part><tp:taxon-name-part taxon-name-part-type="species" reg="bosmansi">bosmansi</tp:taxon-name-part></tp:taxon-name></italic> sp. n. (<bold>a–d, j</bold>) and <italic><tp:taxon-name><tp:taxon-name-part taxon-name-part-type="genus" reg="Clubiona">Clubiona</tp:taxon-name-part><tp:taxon-name-part taxon-name-part-type="species" reg="pallidula">pallidula</tp:taxon-name-part></tp:taxon-name></italic> (<bold>e, f–i</bold>). <bold>a, h</bold> anterior part of male prosoma, ventral, showing mouth parts <bold>b, f</bold> left male chelicera, mesal <bold>c, g</bold> left male chelicera, posterior <bold>e</bold> female tibia–tarsus I, prolateral <bold>d</bold> female leg I, prolateral <bold>i–j</bold> maxilla and labium, ventral.</p></caption><graphic xmlns:xlink="http://www.w3.org/1999/xlink" xlink:href="zookeys-802-019-g002.jpg" position="float" orientation="portrait" xlink:type="simple" id="oo_246668.jpg"/></fig><fig id="F3" position="float" orientation="portrait"><label>Figure 3.</label><caption><p>SEM micrographs of the female leg I of <italic><tp:taxon-name><tp:taxon-name-part taxon-name-part-type="genus" reg="Porrhoclubiona">Porrhoclubiona</tp:taxon-name-part><tp:taxon-name-part taxon-name-part-type="species" reg="bosmansi">bosmansi</tp:taxon-name-part></tp:taxon-name></italic> sp. n. <bold>a</bold> whole leg, prolateral <bold>b</bold> metatarsus, subventral <bold>c</bold> distal part of tarsus, lateral, showing tarsal organ <bold>d</bold> femur, showing bold areas and spine <bold>e</bold> tibia, showing spines with locking mechanism <bold>f</bold> tarsus, subventral, showing spines lacking locking mechanism <bold>g</bold> trichobothrium. Abbreviations: <italic>Ba</italic>–bald areas, <italic>Lm</italic>–locking mechanism, <italic>To</italic>–tarsal organ.</p></caption><graphic xmlns:xlink="http://www.w3.org/1999/xlink" xlink:href="zookeys-802-019-g003.jpg" position="float" orientation="portrait" xlink:type="simple" id="oo_246669.jpg"/></fig><fig id="F4" position="float" orientation="portrait"><label>Figure 4.</label><caption><p>SEM micrographs of the male palp of <italic><tp:taxon-name><tp:taxon-name-part taxon-name-part-type="genus" reg="Porrhoclubiona">Porrhoclubiona</tp:taxon-name-part><tp:taxon-name-part taxon-name-part-type="species" reg="bosmansi">bosmansi</tp:taxon-name-part></tp:taxon-name></italic> sp. n. (<bold>a–c</bold>), <italic><tp:taxon-name><tp:taxon-name-part taxon-name-part-type="genus" reg="Porrhoclubiona">P.</tp:taxon-name-part><tp:taxon-name-part taxon-name-part-type="species" reg="moradmandi">moradmandi</tp:taxon-name-part></tp:taxon-name></italic> sp. n. (<bold>d–f</bold>) and <italic><tp:taxon-name><tp:taxon-name-part taxon-name-part-type="genus" reg="Porrhoclubiona">P.</tp:taxon-name-part><tp:taxon-name-part taxon-name-part-type="species" reg="leucaspis">leucaspis</tp:taxon-name-part></tp:taxon-name></italic> (<bold>g–i</bold>). <bold>a, d, g</bold> retrolateral <bold>b, e</bold> retro-ventral h ventral <bold>c, i</bold> tibia and proximal part of bulb and cymbium; retrolateral <bold>f</bold> cymbium and part of tegulum, retrolateral. Abbreviations: <italic>At</italic>–anterior part of tegulum, <italic>Eb</italic>–base of embolus, <italic>Fl</italic>–filamentous extension, <italic><abbrev xmlns:xlink="http://www.w3.org/1999/xlink" xlink:title="patella" id="ABBRID0ELCCI" xlink:type="simple">Pt</abbrev></italic>–prolateral tibial apophysis, <italic>St</italic>–subtegulum, <italic>Tg</italic>–tegular groove, <italic>Ts</italic>–sclerotised part of tegulum, <italic>Tu</italic>–tutaculum.</p></caption><graphic xmlns:xlink="http://www.w3.org/1999/xlink" xlink:href="zookeys-802-019-g004.jpg" position="float" orientation="portrait" xlink:type="simple" id="oo_246670.jpg"/></fig><fig id="F5" position="float" orientation="portrait"><label>Figure 5.</label><caption><p>SEM micrographs of the male palp of <italic><tp:taxon-name><tp:taxon-name-part taxon-name-part-type="genus" reg="Porrhoclubiona">Porrhoclubiona</tp:taxon-name-part><tp:taxon-name-part taxon-name-part-type="species" reg="bosmansi">bosmansi</tp:taxon-name-part></tp:taxon-name></italic> sp. n. (<bold>a, g</bold>), <italic><tp:taxon-name><tp:taxon-name-part taxon-name-part-type="genus" reg="Porrhoclubiona">P.</tp:taxon-name-part><tp:taxon-name-part taxon-name-part-type="species" reg="moradmandi">moradmandi</tp:taxon-name-part></tp:taxon-name></italic> sp. n. (<bold>b, d, e</bold>) and <italic><tp:taxon-name><tp:taxon-name-part taxon-name-part-type="genus" reg="Porrhoclubiona">P.</tp:taxon-name-part><tp:taxon-name-part taxon-name-part-type="species" reg="leucaspis">leucaspis</tp:taxon-name-part></tp:taxon-name></italic> (<bold>c, f</bold>). <bold>a–c</bold> modified cymbial setae <bold>d</bold> proximal part of cymbium with modified short setae <bold>e–f</bold> tibial apophysis <bold>g</bold> basoretrolateral part of cymbium showing tutaculum and tegular groove. Abbreviations: <italic>Fl</italic>–filamentous extension, <italic>Ms</italic>–modified short setae, <italic>Sb</italic>–basal part of setae, <italic>Tg</italic>–tegular groove, <italic>Tu</italic>–tutaculum.</p></caption><graphic xmlns:xlink="http://www.w3.org/1999/xlink" xlink:href="zookeys-802-019-g005.jpg" position="float" orientation="portrait" xlink:type="simple" id="oo_246672.jpg"/></fig><fig id="F7" position="float" orientation="portrait"><label>Figure 7.</label><caption><p>Male palp of <italic><tp:taxon-name><tp:taxon-name-part taxon-name-part-type="genus" reg="Porrhoclubiona">Porrhoclubiona</tp:taxon-name-part><tp:taxon-name-part taxon-name-part-type="species" reg="moradmandi">moradmandi</tp:taxon-name-part></tp:taxon-name></italic> sp. n. (<bold>a–c</bold>) and <italic><tp:taxon-name><tp:taxon-name-part taxon-name-part-type="genus" reg="Porrhoclubiona">P.</tp:taxon-name-part><tp:taxon-name-part taxon-name-part-type="species" reg="bosmansi">bosmansi</tp:taxon-name-part></tp:taxon-name></italic> sp. n. (<bold>d–f</bold>). Abbreviations: <italic><abbrev xmlns:xlink="http://www.w3.org/1999/xlink" xlink:title="patella" id="ABBRID0E4JCI" xlink:type="simple">Pt</abbrev></italic>–prolateral tibial apophysis, <italic>St</italic>–subtegulum.</p></caption><graphic xmlns:xlink="http://www.w3.org/1999/xlink" xlink:href="zookeys-802-019-g007.jpg" position="float" orientation="portrait" xlink:type="simple" id="oo_246674.jpg"/></fig><fig id="F8" position="float" orientation="portrait"><label>Figure 8.</label><caption><p>Epigyne of <italic><tp:taxon-name><tp:taxon-name-part taxon-name-part-type="genus" reg="Porrhoclubiona">Porrhoclubiona</tp:taxon-name-part><tp:taxon-name-part taxon-name-part-type="species" reg="moradmandi">moradmandi</tp:taxon-name-part></tp:taxon-name></italic> sp. n. (<bold>a–c</bold>), <italic><tp:taxon-name><tp:taxon-name-part taxon-name-part-type="genus" reg="Porrhoclubiona">P.</tp:taxon-name-part><tp:taxon-name-part taxon-name-part-type="species" reg="bosmansi">bosmansi</tp:taxon-name-part></tp:taxon-name></italic> sp. n. (<bold>d–f</bold>) and <italic><tp:taxon-name><tp:taxon-name-part taxon-name-part-type="genus" reg="Porrhoclubiona">P.</tp:taxon-name-part><tp:taxon-name-part taxon-name-part-type="species" reg="leucaspis">leucaspis</tp:taxon-name-part></tp:taxon-name></italic> (<bold>g–i</bold>). <bold>a, d, g</bold> intact, ventral <bold>a, d, g</bold> intact, ventral <bold>b, e, h</bold> macerated, ventral <bold>c, f, i</bold> macerated, dorsal. Abbreviations: <italic>Dl</italic>–loop of copulatory duct, <italic>Hr</italic>–hyaline (secondary) receptacle, <italic>Sr</italic>–sclerotized (primary) receptacle.</p></caption><graphic xmlns:xlink="http://www.w3.org/1999/xlink" xlink:href="zookeys-802-019-g008.jpg" position="float" orientation="portrait" xlink:type="simple" id="oo_246675.jpg"/></fig><fig id="F9" position="float" orientation="portrait"><label>Figure 9.</label><caption><p>Endogyne and bulb of <italic><tp:taxon-name><tp:taxon-name-part taxon-name-part-type="genus" reg="Porrhoclubiona">Porrhoclubiona</tp:taxon-name-part><tp:taxon-name-part taxon-name-part-type="species" reg="bosmansi">bosmansi</tp:taxon-name-part></tp:taxon-name></italic> sp. n. (<bold>a</bold>), <italic><tp:taxon-name><tp:taxon-name-part taxon-name-part-type="genus" reg="Porrhoclubiona">P.</tp:taxon-name-part><tp:taxon-name-part taxon-name-part-type="species" reg="moradmandi">moradmandi</tp:taxon-name-part></tp:taxon-name></italic> sp. n. (<bold>b, d</bold>) and <italic><tp:taxon-name><tp:taxon-name-part taxon-name-part-type="genus" reg="Porrhoclubiona">P.</tp:taxon-name-part><tp:taxon-name-part taxon-name-part-type="species" reg="leucaspis">leucaspis</tp:taxon-name-part></tp:taxon-name></italic> (<bold>c</bold>). <bold>a–b</bold> endogyne, dorsal <bold>c–d</bold> macerated tegulum, ventral, showing course of sperm duct. Abbreviations: <italic>Eb</italic>–base of embolus, <italic>Dl</italic>–loop of copulatory duct, <italic>Ts</italic>–sclerotised part of tegulum, <italic>St</italic>–subtegulum.</p></caption><graphic xmlns:xlink="http://www.w3.org/1999/xlink" xlink:href="zookeys-802-019-g009.jpg" position="float" orientation="portrait" xlink:type="simple" id="oo_246676.jpg"/></fig><fig id="F10" position="float" orientation="portrait"><label>Figure 10.</label><caption><p>Comparison of male palp of <italic><tp:taxon-name><tp:taxon-name-part taxon-name-part-type="genus" reg="Porrhoclubiona">Porrhoclubiona</tp:taxon-name-part><tp:taxon-name-part taxon-name-part-type="species" reg="leucaspis">leucaspis</tp:taxon-name-part></tp:taxon-name></italic> (<bold>a</bold>), <italic><tp:taxon-name><tp:taxon-name-part taxon-name-part-type="genus" reg="Porrhoclubiona">P.</tp:taxon-name-part><tp:taxon-name-part taxon-name-part-type="species" reg="moradmandi">moradmandi</tp:taxon-name-part></tp:taxon-name></italic> sp. n. (<bold>b</bold>), <italic><tp:taxon-name><tp:taxon-name-part taxon-name-part-type="genus" reg="Porrhoclubiona">P.</tp:taxon-name-part><tp:taxon-name-part taxon-name-part-type="species" reg="laudata">laudata</tp:taxon-name-part></tp:taxon-name></italic> (<bold>c</bold>) and <italic><tp:taxon-name><tp:taxon-name-part taxon-name-part-type="genus" reg="Porrhoclubiona">P.</tp:taxon-name-part><tp:taxon-name-part taxon-name-part-type="species" reg="bosmansi">bosmansi</tp:taxon-name-part></tp:taxon-name></italic> sp. n. (<bold>d</bold>). <bold>a–d</bold> palps in the same scale <bold>a’–d</bold>’ palps shown in the same size, demonstrating different proportions. Arrows point major differenced, broken inclined line reflects differences in the angle of embolic base anterior margin, ca 25°, 8°, 10.5° and 19°. Abbreviations: <italic>Eb</italic>–base of embolus, <italic>Ts</italic>–sclerotised part of tegulum.</p></caption><graphic xmlns:xlink="http://www.w3.org/1999/xlink" xlink:href="zookeys-802-019-g010.jpg" position="float" orientation="portrait" xlink:type="simple" id="oo_246677.jpg"/></fig></tp:treatment-sec><ref-list><ref id="B1"><mixed-citation xmlns:xlink="http://www.w3.org/1999/xlink" xlink:type="simple"><person-group><name name-style="western"><surname>Andreeva</surname><given-names>EM</given-names></name></person-group> (<year>1976</year>) <italic>Pauki Tadzhikistana</italic>. Donish, Dushanbe, 196 pp. [In Russian]</mixed-citation></ref></ref-list></tp:taxon-treatment>
