# Supplementary material for: A survey of the Porrhoclubiona Lohmander, 1944 from Central Asia (Araneae, Clubiondae)
Source: Zookeys. 2018 Dec 4;(802):19–38. doi: 10.3897/zookeys.802.30236 (PMC6290047; doi:10.3897/zookeys.802.30236)
Supplement: XML Treatment for Porrhoclubiona moradmandi [file zookeys.802.30236-treatment5.xml]

<!DOCTYPE tp:taxon-treatment
  PUBLIC "-//TaxonX//DTD Taxonomic Treatment Publishing DTD v0 20100105//EN" "tax-treatment-NSO.dtd">
<tp:taxon-treatment xmlns:tp="http://www.plazi.org/taxpub"><tp:treatment-meta><kwd-group><label>Taxon classification</label><kwd><named-content xmlns:xlink="http://www.w3.org/1999/xlink" content-type="kingdom">Animalia</named-content></kwd><kwd><named-content xmlns:xlink="http://www.w3.org/1999/xlink" content-type="order">Araneae</named-content></kwd><kwd><named-content xmlns:xlink="http://www.w3.org/1999/xlink" content-type="family">Clubionidae</named-content></kwd></kwd-group><mixed-citation publication-type="journal"><person-group><name><surname>Marusik</surname><given-names>Yuri M.</given-names></name><name><surname>Omelko</surname><given-names>Mikhail M.</given-names></name></person-group><article-title>A survey of the <italic><tp:taxon-name><tp:taxon-name-part taxon-name-part-type="genus" reg="Porrhoclubiona">Porrhoclubiona</tp:taxon-name-part></tp:taxon-name></italic> Lohmander, 1944 from Central Asia (<tp:taxon-name><tp:taxon-name-part taxon-name-part-type="order">Araneae</tp:taxon-name-part></tp:taxon-name>, Clubiondae)</article-title><source>Zookeys</source><day>4</day><month>12</month><year>2018</year><volume>2018</volume><issue>802</issue><fpage>19</fpage><lpage>38</lpage><pub-id pub-id-type="doi">10.3897/zookeys.802.30236</pub-id></mixed-citation></tp:treatment-meta><tp:nomenclature><tp:taxon-name>
            <tp:taxon-name-part taxon-name-part-type="genus" reg="Porrhoclubiona">Porrhoclubiona</tp:taxon-name-part>
            <tp:taxon-name-part taxon-name-part-type="species" reg="moradmandi">moradmandi</tp:taxon-name-part>
            <object-id xmlns:xlink="http://www.w3.org/1999/xlink" content-type="zoobank" xlink:type="simple">http://zoobank.org/B5FF090D-1086-412B-842D-68179EACF675</object-id>
          </tp:taxon-name><tp:taxon-status xmlns:xlink="http://www.w3.org/1999/xlink" xlink:type="simple">sp. n.</tp:taxon-status><xref ref-type="fig" rid="F1">Figs 1d</xref><xref ref-type="fig" rid="F4">, 4d–f</xref><xref ref-type="fig" rid="F5">, 5b, d, e</xref><xref ref-type="fig" rid="F7">, 7a–c</xref><xref ref-type="fig" rid="F8">, 8a–c</xref><xref ref-type="fig" rid="F9">, 9b, d</xref><xref ref-type="fig" rid="F10">, 10b</xref></tp:nomenclature><tp:treatment-sec sec-type="Types" id="SECID0E35AI"><title>Types.</title><p>Holotype ♂ and paratype ♀ (MMUM), paratypes 2♂ (<named-content xmlns:xlink="http://www.w3.org/1999/xlink" content-type="dwc:institutional_code" xlink:type="simple">ZMUI</named-content>), 14 ♂ 4juv (<named-content xmlns:xlink="http://www.w3.org/1999/xlink" content-type="dwc:institutional_code" xlink:type="simple">ZMMU</named-content>), IRAN, <bold>Fars</bold> Prov., Shiraz City, nearby Qur’an Gate, <named-content xmlns:xlink="http://www.w3.org/1999/xlink" content-type="dwc:verbatimCoordinates" xlink:type="simple"><named-content content-type="geo-json" specific-use="{&#34;type&#34;:&#34;Point&#34;,&#34;coordinates&#34;:[52.561667,29.635556]}" id="NCID0E16AI" xlink:type="simple">29°38'08"N, 52°33'42"E</named-content></named-content>, leaf and pine needle litter in small park, 19 Dec 2013 (Y.M. Marusik).</p></tp:treatment-sec><tp:treatment-sec sec-type="etymology" id="SECID0EIABI"><title>Etymology.</title><p>The specific name is a patronym in honour of the well-known Iranian arachnologist, Professor Majid Moradmand (Isfahan).</p></tp:treatment-sec><tp:treatment-sec sec-type="diagnosis" id="SECID0ENABI"><title>Diagnosis.</title><p>The new species differs from <italic><tp:taxon-name><tp:taxon-name-part taxon-name-part-type="genus" reg="Porrhoclubiona">P.</tp:taxon-name-part><tp:taxon-name-part taxon-name-part-type="species" reg="bosmansi">bosmansi</tp:taxon-name-part></tp:taxon-name></italic> sp. n. by the less intense colouration of the male (cf. Figs <xref ref-type="fig" rid="F1">1c</xref> &amp; <xref ref-type="fig" rid="F1">1d</xref>). Males of this species can be distinguished by the larger palp (cf. Figs <xref ref-type="fig" rid="F7">7a–c</xref> &amp; <xref ref-type="fig" rid="F7">7d–f</xref> and <xref ref-type="fig" rid="F10">10b</xref> &amp; <xref ref-type="fig" rid="F10">10d</xref>), horizontal orientation of embolic base anterior edge and posterior edge of the basal part of the embolus (vs. inclined (cf. Figs <xref ref-type="fig" rid="F10">10b</xref>’ and 10d’)) and relatively longer tibia – length/width ratio approx. 2 (vs. short<!--PageBreak-->er, ratio ca. 1.5). Females of <italic><tp:taxon-name><tp:taxon-name-part taxon-name-part-type="genus" reg="Porrhoclubiona">P.</tp:taxon-name-part><tp:taxon-name-part taxon-name-part-type="species" reg="moradmandi">moradmandi</tp:taxon-name-part></tp:taxon-name></italic> sp. n. can be distinguished from <italic><tp:taxon-name><tp:taxon-name-part taxon-name-part-type="genus" reg="Porrhoclubiona">P.</tp:taxon-name-part><tp:taxon-name-part taxon-name-part-type="species" reg="bosmansi">bosmansi</tp:taxon-name-part></tp:taxon-name></italic> sp. n. by the shape of the epigyne: epigynal fovea pentagonal (vs. oval) with distinct posterior notch (<italic>vs.</italic> lacking), anterior position of hyaline receptacles (vs. sclerotised receptacle located anteriorly), anteriorly directed loop of copulatory duct (vs. posteriorly). <italic><tp:taxon-name><tp:taxon-name-part taxon-name-part-type="genus" reg="Porrhoclubiona">Porrhoclubiona</tp:taxon-name-part><tp:taxon-name-part taxon-name-part-type="species" reg="moradmandi">moradmandi</tp:taxon-name-part></tp:taxon-name></italic> sp. n. is very similar to <italic><tp:taxon-name><tp:taxon-name-part taxon-name-part-type="genus" reg="Porrhoclubiona">P.</tp:taxon-name-part><tp:taxon-name-part taxon-name-part-type="species" reg="leucaspis">leucaspis</tp:taxon-name-part></tp:taxon-name></italic> by the abdominal pattern, palp shape, and particularly by having a filamentous extension (<italic>Fl</italic>) of the tibial apophysis, although the female differs by the shape of the copulatory ducts and receptacle proportions (cf. Fig. <xref ref-type="fig" rid="F8">8a–c</xref> and Fig. <xref ref-type="fig" rid="F9">9b</xref> and <xref ref-type="bibr" rid="B3">Bosmans et al. 2017</xref>: figs 45–51).</p></tp:treatment-sec><tp:treatment-sec sec-type="description" id="SECID0EFGBI"><title>Description.</title><p>Male. Total length 3.38–4.67. Carapace 1.70–2.17 long, 1.17-1.64 wide. Abdomen 1.57–2.50 long, 1.0–1.57 wide. Carapace yellow to light brown without pattern, Labium, maxillae and chelicerae light brown. Sternum yellow. Chelicerae with one promarginal, retromarginal teeth absent.</p><!--PageBreak--><p>Leg lengths (paratype with carapace 2.17 long)</p><table-wrap position="float" orientation="portrait"><table id="TID0EXZBG" rules="all"><tbody><tr><th rowspan="1" colspan="1"/><th rowspan="1" colspan="1">
                    <abbrev xmlns:xlink="http://www.w3.org/1999/xlink" xlink:title="femur" id="ABBRID0EHHBI" xlink:type="simple">Fe</abbrev>
                  </th><th rowspan="1" colspan="1">Pa</th><th rowspan="1" colspan="1">
                    <abbrev xmlns:xlink="http://www.w3.org/1999/xlink" xlink:title="tibia" id="ABBRID0ESHBI" xlink:type="simple">Ti</abbrev>
                  </th><th rowspan="1" colspan="1">
                    <abbrev xmlns:xlink="http://www.w3.org/1999/xlink" xlink:title="metatarsus" id="ABBRID0E1HBI" xlink:type="simple">Mt</abbrev>
                  </th><th rowspan="1" colspan="1">
                    <abbrev xmlns:xlink="http://www.w3.org/1999/xlink" xlink:title="tarsus" id="ABBRID0ECIBI" xlink:type="simple">Ta</abbrev>
                  </th><th rowspan="1" colspan="1">Total</th></tr><tr><td rowspan="1" colspan="1">I</td><td rowspan="1" colspan="1">1.27</td><td rowspan="1" colspan="1">0.79</td><td rowspan="1" colspan="1">1.29</td><td rowspan="1" colspan="1">0.86</td><td rowspan="1" colspan="1">0.50</td><td rowspan="1" colspan="1">4.70</td></tr><tr><td rowspan="1" colspan="1">II</td><td rowspan="1" colspan="1">1.57</td><td rowspan="1" colspan="1">0.86</td><td rowspan="1" colspan="1">1.64</td><td rowspan="1" colspan="1">1.07</td><td rowspan="1" colspan="1">0.53</td><td rowspan="1" colspan="1">5.67</td></tr><tr><td rowspan="1" colspan="1">III</td><td rowspan="1" colspan="1">1.21</td><td rowspan="1" colspan="1">0.64</td><td rowspan="1" colspan="1">0.93</td><td rowspan="1" colspan="1">0.97</td><td rowspan="1" colspan="1">0.43</td><td rowspan="1" colspan="1">4.18</td></tr><tr><td rowspan="1" colspan="1">IV</td><td rowspan="1" colspan="1">2.88</td><td rowspan="1" colspan="1">0.77</td><td rowspan="1" colspan="1">1.29</td><td rowspan="1" colspan="1">3.50</td><td rowspan="1" colspan="1">0.50</td><td rowspan="1" colspan="1">8.94</td></tr></tbody></table></table-wrap><!--PageBreak--><p>Leg spination</p><table-wrap position="float" orientation="portrait"><table id="TID0EW6BG" rules="all"><tbody><tr><th rowspan="1" colspan="1"/><th rowspan="1" colspan="1">
                    <abbrev xmlns:xlink="http://www.w3.org/1999/xlink" xlink:title="femur" id="ABBRID0EULBI" xlink:type="simple">Fe</abbrev>
                  </th><th rowspan="1" colspan="1">Pa</th><th rowspan="1" colspan="1">
                    <abbrev xmlns:xlink="http://www.w3.org/1999/xlink" xlink:title="tibia" id="ABBRID0E6LBI" xlink:type="simple">Ti</abbrev>
                  </th><th rowspan="1" colspan="1">
                    <abbrev xmlns:xlink="http://www.w3.org/1999/xlink" xlink:title="metatarsus" id="ABBRID0EHMBI" xlink:type="simple">Mt</abbrev>
                  </th></tr><tr><td rowspan="1" colspan="1">I</td><td rowspan="1" colspan="1">3d 1p</td><td rowspan="1" colspan="1">–</td><td rowspan="1" colspan="1">1-0v</td><td rowspan="1" colspan="1">–</td></tr><tr><td rowspan="1" colspan="1">II</td><td rowspan="1" colspan="1">3d 1p</td><td rowspan="1" colspan="1">–</td><td rowspan="1" colspan="1">1-2v</td><td rowspan="1" colspan="1">1-1v</td></tr><tr><td rowspan="1" colspan="1">III</td><td rowspan="1" colspan="1">3d 1p 1r</td><td rowspan="1" colspan="1">–</td><td rowspan="1" colspan="1">1p 1r 1-0v</td><td rowspan="1" colspan="1">3p 3r 1-1v</td></tr><tr><td rowspan="1" colspan="1">IV</td><td rowspan="1" colspan="1">3d 1p1r</td><td rowspan="1" colspan="1">1r</td><td rowspan="1" colspan="1">2p 2r 1-0v</td><td rowspan="1" colspan="1">4p 4r 1-1v</td></tr></tbody></table></table-wrap><p>Abdomen yellow with greyish V-shaped stripes (indistinct due to poor condition of the specimen) dorsally.</p><p>Palp as in Figs <xref ref-type="fig" rid="F4">4d–f</xref>, <xref ref-type="fig" rid="F5">5b, d, e</xref>, <xref ref-type="fig" rid="F7">7a–c</xref>, <xref ref-type="fig" rid="F9">9d</xref>, <xref ref-type="fig" rid="F10">10b</xref>. Tibial apophysis subtriangular, wider than long; tip with filamentous extension (<italic>Fl</italic>); anterior edge of cymbium rounded, with one distinct macroseta; modified setae of cymbial brush dense and long almost ½ of cymbial length; basal part of embolus ca. ½ of embolus base height, anterior edge of embolic base and posterior edge of basal part of embolus horizontal; base of embolus shorter than anterior part of tegulum.</p><p>Female. Total length 4.08. Carapace 1.93 long, 1.29 wide. Abdomen 2.07 long, 1.33 wide.</p><p>Coloration as in males. Chelicerae with 3 or 4 promarginal and 4 retromarginal teeth.</p><p>Leg lengths</p><table-wrap position="float" orientation="portrait"><table id="TID0EKEAI" rules="all"><tbody><tr><th rowspan="1" colspan="1"/><th rowspan="1" colspan="1">
                    <abbrev xmlns:xlink="http://www.w3.org/1999/xlink" xlink:title="femur" id="ABBRID0EZQBI" xlink:type="simple">Fe</abbrev>
                  </th><th rowspan="1" colspan="1">Pa</th><th rowspan="1" colspan="1">
                    <abbrev xmlns:xlink="http://www.w3.org/1999/xlink" xlink:title="tibia" id="ABBRID0EERBI" xlink:type="simple">Ti</abbrev>
                  </th><th rowspan="1" colspan="1">
                    <abbrev xmlns:xlink="http://www.w3.org/1999/xlink" xlink:title="metatarsus" id="ABBRID0EMRBI" xlink:type="simple">Mt</abbrev>
                  </th><th rowspan="1" colspan="1">
                    <abbrev xmlns:xlink="http://www.w3.org/1999/xlink" xlink:title="tarsus" id="ABBRID0EURBI" xlink:type="simple">Ta</abbrev>
                  </th><th rowspan="1" colspan="1">Total</th></tr><tr><td rowspan="1" colspan="1">I</td><td rowspan="1" colspan="1">0.94</td><td rowspan="1" colspan="1">0.57</td><td rowspan="1" colspan="1">0.77</td><td rowspan="1" colspan="1">0.59</td><td rowspan="1" colspan="1">0.39</td><td rowspan="1" colspan="1">3.26</td></tr><tr><td rowspan="1" colspan="1">II</td><td rowspan="1" colspan="1">1.03</td><td rowspan="1" colspan="1">0.60</td><td rowspan="1" colspan="1">0.93</td><td rowspan="1" colspan="1">0.64</td><td rowspan="1" colspan="1">0.43</td><td rowspan="1" colspan="1">3.63</td></tr><tr><td rowspan="1" colspan="1">III</td><td rowspan="1" colspan="1">0.94</td><td rowspan="1" colspan="1">0.50</td><td rowspan="1" colspan="1">0.60</td><td rowspan="1" colspan="1">0.73</td><td rowspan="1" colspan="1">0.36</td><td rowspan="1" colspan="1">3.13</td></tr><tr><td rowspan="1" colspan="1">IV</td><td rowspan="1" colspan="1">2.88</td><td rowspan="1" colspan="1">0.67</td><td rowspan="1" colspan="1">1.03</td><td rowspan="1" colspan="1">3.50</td><td rowspan="1" colspan="1">0.43</td><td rowspan="1" colspan="1">8.51</td></tr></tbody></table></table-wrap><p>Leg spination</p><table-wrap position="float" orientation="portrait"><table id="TID0EJKAI" rules="all"><tbody><tr><th rowspan="1" colspan="1"/><th rowspan="1" colspan="1">
                    <abbrev xmlns:xlink="http://www.w3.org/1999/xlink" xlink:title="femur" id="ABBRID0EFVBI" xlink:type="simple">Fe</abbrev>
                  </th><th rowspan="1" colspan="1">Pa</th><th rowspan="1" colspan="1">
                    <abbrev xmlns:xlink="http://www.w3.org/1999/xlink" xlink:title="tibia" id="ABBRID0EQVBI" xlink:type="simple">Ti</abbrev>
                  </th><th rowspan="1" colspan="1">
                    <abbrev xmlns:xlink="http://www.w3.org/1999/xlink" xlink:title="metatarsus" id="ABBRID0EYVBI" xlink:type="simple">Mt</abbrev>
                  </th></tr><tr><td rowspan="1" colspan="1">I</td><td rowspan="1" colspan="1">3d 1p</td><td rowspan="1" colspan="1">–</td><td rowspan="1" colspan="1">1-0v</td><td rowspan="1" colspan="1">–</td></tr><tr><td rowspan="1" colspan="1">II</td><td rowspan="1" colspan="1">3d 1p</td><td rowspan="1" colspan="1">–</td><td rowspan="1" colspan="1">2-2v</td><td rowspan="1" colspan="1">0-1v</td></tr><tr><td rowspan="1" colspan="1">III</td><td rowspan="1" colspan="1">3d 1p 1r</td><td rowspan="1" colspan="1">–</td><td rowspan="1" colspan="1">1p 1r 1-0v</td><td rowspan="1" colspan="1">3p 2r 0-1v</td></tr><tr><td rowspan="1" colspan="1">IV</td><td rowspan="1" colspan="1">3d 1p 1r</td><td rowspan="1" colspan="1">1r</td><td rowspan="1" colspan="1">3p 3r 1-1v</td><td rowspan="1" colspan="1">3p 3r 1-1v</td></tr></tbody></table></table-wrap><p>Epigyne as in Figs <xref ref-type="fig" rid="F8">8a–c</xref>, <xref ref-type="fig" rid="F9">9b</xref>. Fovea pentagonal with deep posterior notch; translucent receptacles spaced by less than radius in intact epigyne; copulatory duct well distinct in ventral view; hyaline receptacles located anteriorly from the sclerotised receptacles; loop of copulatory duct directed anteriorly; mesal part of copulatory ducts spaced by more than 3 times their diameters.</p></tp:treatment-sec><tp:treatment-sec sec-type="distribution" id="SECID0EGYBI"><title>Distribution.</title><p>It is known from the type locality only.</p><fig id="F1" position="float" orientation="portrait"><label>Figure 1.</label><caption><p>General appearance of <italic><tp:taxon-name><tp:taxon-name-part taxon-name-part-type="genus" reg="Clubiona">Clubiona</tp:taxon-name-part><tp:taxon-name-part taxon-name-part-type="species" reg="pallidula">pallidula</tp:taxon-name-part></tp:taxon-name></italic> (<bold>a</bold>), <italic><tp:taxon-name><tp:taxon-name-part taxon-name-part-type="genus" reg="Porrhoclubiona">Porrhoclubiona</tp:taxon-name-part><tp:taxon-name-part taxon-name-part-type="species" reg="laudata">laudata</tp:taxon-name-part></tp:taxon-name></italic> (<bold>b</bold>), <italic><tp:taxon-name><tp:taxon-name-part taxon-name-part-type="genus" reg="Porrhoclubiona">P.</tp:taxon-name-part><tp:taxon-name-part taxon-name-part-type="species" reg="bosmansi">bosmansi</tp:taxon-name-part></tp:taxon-name></italic> sp. n. (<bold>c, e</bold>) and <italic><tp:taxon-name><tp:taxon-name-part taxon-name-part-type="genus" reg="Porrhoclubiona">P.</tp:taxon-name-part><tp:taxon-name-part taxon-name-part-type="species" reg="moradmandi">moradmandi</tp:taxon-name-part></tp:taxon-name></italic> sp. n. (<bold>d</bold>). <bold>a</bold> prosoma, dorsal <bold>b–d</bold> male habitus, dorsal <bold>e</bold> female habitus, dorsal.</p></caption><graphic xmlns:xlink="http://www.w3.org/1999/xlink" xlink:href="zookeys-802-019-g001.jpg" position="float" orientation="portrait" xlink:type="simple" id="oo_246667.jpg"/></fig><fig id="F2" position="float" orientation="portrait"><label>Figure 2.</label><caption><p>Somatic characters of <italic><tp:taxon-name><tp:taxon-name-part taxon-name-part-type="genus" reg="Porrhoclubiona">Porrhoclubiona</tp:taxon-name-part><tp:taxon-name-part taxon-name-part-type="species" reg="bosmansi">bosmansi</tp:taxon-name-part></tp:taxon-name></italic> sp. n. (<bold>a–d, j</bold>) and <italic><tp:taxon-name><tp:taxon-name-part taxon-name-part-type="genus" reg="Clubiona">Clubiona</tp:taxon-name-part><tp:taxon-name-part taxon-name-part-type="species" reg="pallidula">pallidula</tp:taxon-name-part></tp:taxon-name></italic> (<bold>e, f–i</bold>). <bold>a, h</bold> anterior part of male prosoma, ventral, showing mouth parts <bold>b, f</bold> left male chelicera, mesal <bold>c, g</bold> left male chelicera, posterior <bold>e</bold> female tibia–tarsus I, prolateral <bold>d</bold> female leg I, prolateral <bold>i–j</bold> maxilla and labium, ventral.</p></caption><graphic xmlns:xlink="http://www.w3.org/1999/xlink" xlink:href="zookeys-802-019-g002.jpg" position="float" orientation="portrait" xlink:type="simple" id="oo_246668.jpg"/></fig><fig id="F3" position="float" orientation="portrait"><label>Figure 3.</label><caption><p>SEM micrographs of the female leg I of <italic><tp:taxon-name><tp:taxon-name-part taxon-name-part-type="genus" reg="Porrhoclubiona">Porrhoclubiona</tp:taxon-name-part><tp:taxon-name-part taxon-name-part-type="species" reg="bosmansi">bosmansi</tp:taxon-name-part></tp:taxon-name></italic> sp. n. <bold>a</bold> whole leg, prolateral <bold>b</bold> metatarsus, subventral <bold>c</bold> distal part of tarsus, lateral, showing tarsal organ <bold>d</bold> femur, showing bold areas and spine <bold>e</bold> tibia, showing spines with locking mechanism <bold>f</bold> tarsus, subventral, showing spines lacking locking mechanism <bold>g</bold> trichobothrium. Abbreviations: <italic>Ba</italic>–bald areas, <italic>Lm</italic>–locking mechanism, <italic>To</italic>–tarsal organ.</p></caption><graphic xmlns:xlink="http://www.w3.org/1999/xlink" xlink:href="zookeys-802-019-g003.jpg" position="float" orientation="portrait" xlink:type="simple" id="oo_246669.jpg"/></fig><fig id="F4" position="float" orientation="portrait"><label>Figure 4.</label><caption><p>SEM micrographs of the male palp of <italic><tp:taxon-name><tp:taxon-name-part taxon-name-part-type="genus" reg="Porrhoclubiona">Porrhoclubiona</tp:taxon-name-part><tp:taxon-name-part taxon-name-part-type="species" reg="bosmansi">bosmansi</tp:taxon-name-part></tp:taxon-name></italic> sp. n. (<bold>a–c</bold>), <italic><tp:taxon-name><tp:taxon-name-part taxon-name-part-type="genus" reg="Porrhoclubiona">P.</tp:taxon-name-part><tp:taxon-name-part taxon-name-part-type="species" reg="moradmandi">moradmandi</tp:taxon-name-part></tp:taxon-name></italic> sp. n. (<bold>d–f</bold>) and <italic><tp:taxon-name><tp:taxon-name-part taxon-name-part-type="genus" reg="Porrhoclubiona">P.</tp:taxon-name-part><tp:taxon-name-part taxon-name-part-type="species" reg="leucaspis">leucaspis</tp:taxon-name-part></tp:taxon-name></italic> (<bold>g–i</bold>). <bold>a, d, g</bold> retrolateral <bold>b, e</bold> retro-ventral h ventral <bold>c, i</bold> tibia and proximal part of bulb and cymbium; retrolateral <bold>f</bold> cymbium and part of tegulum, retrolateral. Abbreviations: <italic>At</italic>–anterior part of tegulum, <italic>Eb</italic>–base of embolus, <italic>Fl</italic>–filamentous extension, <italic><abbrev xmlns:xlink="http://www.w3.org/1999/xlink" xlink:title="patella" id="ABBRID0ELCCI" xlink:type="simple">Pt</abbrev></italic>–prolateral tibial apophysis, <italic>St</italic>–subtegulum, <italic>Tg</italic>–tegular groove, <italic>Ts</italic>–sclerotised part of tegulum, <italic>Tu</italic>–tutaculum.</p></caption><graphic xmlns:xlink="http://www.w3.org/1999/xlink" xlink:href="zookeys-802-019-g004.jpg" position="float" orientation="portrait" xlink:type="simple" id="oo_246670.jpg"/></fig><fig id="F5" position="float" orientation="portrait"><label>Figure 5.</label><caption><p>SEM micrographs of the male palp of <italic><tp:taxon-name><tp:taxon-name-part taxon-name-part-type="genus" reg="Porrhoclubiona">Porrhoclubiona</tp:taxon-name-part><tp:taxon-name-part taxon-name-part-type="species" reg="bosmansi">bosmansi</tp:taxon-name-part></tp:taxon-name></italic> sp. n. (<bold>a, g</bold>), <italic><tp:taxon-name><tp:taxon-name-part taxon-name-part-type="genus" reg="Porrhoclubiona">P.</tp:taxon-name-part><tp:taxon-name-part taxon-name-part-type="species" reg="moradmandi">moradmandi</tp:taxon-name-part></tp:taxon-name></italic> sp. n. (<bold>b, d, e</bold>) and <italic><tp:taxon-name><tp:taxon-name-part taxon-name-part-type="genus" reg="Porrhoclubiona">P.</tp:taxon-name-part><tp:taxon-name-part taxon-name-part-type="species" reg="leucaspis">leucaspis</tp:taxon-name-part></tp:taxon-name></italic> (<bold>c, f</bold>). <bold>a–c</bold> modified cymbial setae <bold>d</bold> proximal part of cymbium with modified short setae <bold>e–f</bold> tibial apophysis <bold>g</bold> basoretrolateral part of cymbium showing tutaculum and tegular groove. Abbreviations: <italic>Fl</italic>–filamentous extension, <italic>Ms</italic>–modified short setae, <italic>Sb</italic>–basal part of setae, <italic>Tg</italic>–tegular groove, <italic>Tu</italic>–tutaculum.</p></caption><graphic xmlns:xlink="http://www.w3.org/1999/xlink" xlink:href="zookeys-802-019-g005.jpg" position="float" orientation="portrait" xlink:type="simple" id="oo_246672.jpg"/></fig><fig id="F6" position="float" orientation="portrait"><label>Figure 6.</label><caption><p>Male palp of <italic><tp:taxon-name><tp:taxon-name-part taxon-name-part-type="genus" reg="Porrhoclubiona">Porrhoclubiona</tp:taxon-name-part><tp:taxon-name-part taxon-name-part-type="species" reg="laudata">laudata</tp:taxon-name-part></tp:taxon-name></italic> (<bold>a–c</bold>) and <italic><tp:taxon-name><tp:taxon-name-part taxon-name-part-type="genus" reg="Porrhoclubiona">P.</tp:taxon-name-part><tp:taxon-name-part taxon-name-part-type="species" reg="leucaspis">leucaspis</tp:taxon-name-part></tp:taxon-name></italic> (<bold>d–f</bold>). <bold>a, d</bold> ventral <bold>b, f</bold> prolateral <bold>c, e</bold> retrolateral. Abbreviations: <italic>At</italic>–anterior part of tegulum, <italic><abbrev xmlns:xlink="http://www.w3.org/1999/xlink" xlink:title="patella" id="ABBRID0EGICI" xlink:type="simple">Pt</abbrev></italic>–prolateral tibial apophysis, <italic>St</italic>–subtegulum.</p></caption><graphic xmlns:xlink="http://www.w3.org/1999/xlink" xlink:href="zookeys-802-019-g006.jpg" position="float" orientation="portrait" xlink:type="simple" id="oo_246673.jpg"/></fig><fig id="F7" position="float" orientation="portrait"><label>Figure 7.</label><caption><p>Male palp of <italic><tp:taxon-name><tp:taxon-name-part taxon-name-part-type="genus" reg="Porrhoclubiona">Porrhoclubiona</tp:taxon-name-part><tp:taxon-name-part taxon-name-part-type="species" reg="moradmandi">moradmandi</tp:taxon-name-part></tp:taxon-name></italic> sp. n. (<bold>a–c</bold>) and <italic><tp:taxon-name><tp:taxon-name-part taxon-name-part-type="genus" reg="Porrhoclubiona">P.</tp:taxon-name-part><tp:taxon-name-part taxon-name-part-type="species" reg="bosmansi">bosmansi</tp:taxon-name-part></tp:taxon-name></italic> sp. n. (<bold>d–f</bold>). Abbreviations: <italic><abbrev xmlns:xlink="http://www.w3.org/1999/xlink" xlink:title="patella" id="ABBRID0E4JCI" xlink:type="simple">Pt</abbrev></italic>–prolateral tibial apophysis, <italic>St</italic>–subtegulum.</p></caption><graphic xmlns:xlink="http://www.w3.org/1999/xlink" xlink:href="zookeys-802-019-g007.jpg" position="float" orientation="portrait" xlink:type="simple" id="oo_246674.jpg"/></fig><fig id="F8" position="float" orientation="portrait"><label>Figure 8.</label><caption><p>Epigyne of <italic><tp:taxon-name><tp:taxon-name-part taxon-name-part-type="genus" reg="Porrhoclubiona">Porrhoclubiona</tp:taxon-name-part><tp:taxon-name-part taxon-name-part-type="species" reg="moradmandi">moradmandi</tp:taxon-name-part></tp:taxon-name></italic> sp. n. (<bold>a–c</bold>), <italic><tp:taxon-name><tp:taxon-name-part taxon-name-part-type="genus" reg="Porrhoclubiona">P.</tp:taxon-name-part><tp:taxon-name-part taxon-name-part-type="species" reg="bosmansi">bosmansi</tp:taxon-name-part></tp:taxon-name></italic> sp. n. (<bold>d–f</bold>) and <italic><tp:taxon-name><tp:taxon-name-part taxon-name-part-type="genus" reg="Porrhoclubiona">P.</tp:taxon-name-part><tp:taxon-name-part taxon-name-part-type="species" reg="leucaspis">leucaspis</tp:taxon-name-part></tp:taxon-name></italic> (<bold>g–i</bold>). <bold>a, d, g</bold> intact, ventral <bold>a, d, g</bold> intact, ventral <bold>b, e, h</bold> macerated, ventral <bold>c, f, i</bold> macerated, dorsal. Abbreviations: <italic>Dl</italic>–loop of copulatory duct, <italic>Hr</italic>–hyaline (secondary) receptacle, <italic>Sr</italic>–sclerotized (primary) receptacle.</p></caption><graphic xmlns:xlink="http://www.w3.org/1999/xlink" xlink:href="zookeys-802-019-g008.jpg" position="float" orientation="portrait" xlink:type="simple" id="oo_246675.jpg"/></fig><fig id="F9" position="float" orientation="portrait"><label>Figure 9.</label><caption><p>Endogyne and bulb of <italic><tp:taxon-name><tp:taxon-name-part taxon-name-part-type="genus" reg="Porrhoclubiona">Porrhoclubiona</tp:taxon-name-part><tp:taxon-name-part taxon-name-part-type="species" reg="bosmansi">bosmansi</tp:taxon-name-part></tp:taxon-name></italic> sp. n. (<bold>a</bold>), <italic><tp:taxon-name><tp:taxon-name-part taxon-name-part-type="genus" reg="Porrhoclubiona">P.</tp:taxon-name-part><tp:taxon-name-part taxon-name-part-type="species" reg="moradmandi">moradmandi</tp:taxon-name-part></tp:taxon-name></italic> sp. n. (<bold>b, d</bold>) and <italic><tp:taxon-name><tp:taxon-name-part taxon-name-part-type="genus" reg="Porrhoclubiona">P.</tp:taxon-name-part><tp:taxon-name-part taxon-name-part-type="species" reg="leucaspis">leucaspis</tp:taxon-name-part></tp:taxon-name></italic> (<bold>c</bold>). <bold>a–b</bold> endogyne, dorsal <bold>c–d</bold> macerated tegulum, ventral, showing course of sperm duct. Abbreviations: <italic>Eb</italic>–base of embolus, <italic>Dl</italic>–loop of copulatory duct, <italic>Ts</italic>–sclerotised part of tegulum, <italic>St</italic>–subtegulum.</p></caption><graphic xmlns:xlink="http://www.w3.org/1999/xlink" xlink:href="zookeys-802-019-g009.jpg" position="float" orientation="portrait" xlink:type="simple" id="oo_246676.jpg"/></fig><fig id="F10" position="float" orientation="portrait"><label>Figure 10.</label><caption><p>Comparison of male palp of <italic><tp:taxon-name><tp:taxon-name-part taxon-name-part-type="genus" reg="Porrhoclubiona">Porrhoclubiona</tp:taxon-name-part><tp:taxon-name-part taxon-name-part-type="species" reg="leucaspis">leucaspis</tp:taxon-name-part></tp:taxon-name></italic> (<bold>a</bold>), <italic><tp:taxon-name><tp:taxon-name-part taxon-name-part-type="genus" reg="Porrhoclubiona">P.</tp:taxon-name-part><tp:taxon-name-part taxon-name-part-type="species" reg="moradmandi">moradmandi</tp:taxon-name-part></tp:taxon-name></italic> sp. n. (<bold>b</bold>), <italic><tp:taxon-name><tp:taxon-name-part taxon-name-part-type="genus" reg="Porrhoclubiona">P.</tp:taxon-name-part><tp:taxon-name-part taxon-name-part-type="species" reg="laudata">laudata</tp:taxon-name-part></tp:taxon-name></italic> (<bold>c</bold>) and <italic><tp:taxon-name><tp:taxon-name-part taxon-name-part-type="genus" reg="Porrhoclubiona">P.</tp:taxon-name-part><tp:taxon-name-part taxon-name-part-type="species" reg="bosmansi">bosmansi</tp:taxon-name-part></tp:taxon-name></italic> sp. n. (<bold>d</bold>). <bold>a–d</bold> palps in the same scale <bold>a’–d</bold>’ palps shown in the same size, demonstrating different proportions. Arrows point major differenced, broken inclined line reflects differences in the angle of embolic base anterior margin, ca 25°, 8°, 10.5° and 19°. Abbreviations: <italic>Eb</italic>–base of embolus, <italic>Ts</italic>–sclerotised part of tegulum.</p></caption><graphic xmlns:xlink="http://www.w3.org/1999/xlink" xlink:href="zookeys-802-019-g010.jpg" position="float" orientation="portrait" xlink:type="simple" id="oo_246677.jpg"/></fig></tp:treatment-sec><ref-list><ref id="B3"><mixed-citation xmlns:xlink="http://www.w3.org/1999/xlink" xlink:type="simple"><person-group><name name-style="western"><surname>Bosmans</surname><given-names>R</given-names></name><name name-style="western"><surname>Henrard</surname><given-names>A</given-names></name><name name-style="western"><surname>Benhalima</surname><given-names>S</given-names></name><name name-style="western"><surname>Kherbouche-Abrous</surname><given-names>O</given-names></name></person-group> (<year>2017</year>) <article-title>The genus <italic><tp:taxon-name><tp:taxon-name-part taxon-name-part-type="genus">Clubiona</tp:taxon-name-part></tp:taxon-name></italic> Latreille, 1904 (<tp:taxon-name><tp:taxon-name-part taxon-name-part-type="order">Araneae</tp:taxon-name-part></tp:taxon-name>: <tp:taxon-name><tp:taxon-name-part taxon-name-part-type="family">Clubionidae</tp:taxon-name-part></tp:taxon-name>) in the Maghreb, with notes on the <italic><tp:taxon-name><tp:taxon-name-part taxon-name-part-type="genus"/><tp:taxon-name-part taxon-name-part-type="species">genevensis</tp:taxon-name-part></tp:taxon-name></italic> group and new records from the Mediterranean Region.</article-title><source>Zootaxa</source><volume>4353</volume>(<issue>1</issue>): <fpage>1</fpage>–<lpage>28</lpage>. <ext-link xlink:type="simple" ext-link-type="doi" xlink:href="10.11646/zootaxa.4353.1.1">https://doi.org/10.11646/zootaxa.4353.1.1</ext-link></mixed-citation></ref></ref-list></tp:taxon-treatment>
